# Supplementary material for: The plasma viral communities associate with clinical profiles in a large-scale haematological patients cohort
Source: Microbiome. 2024 Jul 23;12:137. doi: 10.1186/s40168-024-01855-4 (PMC11265361; doi:10.1186/s40168-024-01855-4)
Supplement: Supplementary file 2 — Supplementary Material 1. [file 40168_2024_1855_MOESM1_ESM.xlsx]

## Sheet: Supplement document
ID	Sample collection time	Testing method	Age	Gender	Ward	Hematological diseases	Transplant time	COVID19	Fever	Neutrophil	WBC (109/L)	NEU%	LYM%	ANC (109/L)	ALC (109/L)	RBC (1012/L)	HBG (g/L)	CRP (mg/L)	PCT (ng/ml)	TBil (umol/L)	Cardiovascular Disease	Lung Disease	Kidney Disease	Liver Disease	Solid Tumor	Autoimmune Disease	Diabetes	Hyperlipidemia	Bloodstream Infection	Pulmonary Infection	Urinary Tract Infection	Skin and Soft Tissue Infection	Central Nervous System Infection	Gastrointestinal Infection	G+	G-	TB	Candida	Mold	PCP	HAdVA	HAdVC	HAdVD	TTV	HBV	HSV1	HSV2	VZV	EBV
1	2022-04-01	DNA	4	female	X-1B	1	0	0	0	1	0.3	0.6	98.6	0.0018	0.2958	2.75	74	52.4	0.091	4.6	0	0	0	0	0	0	0	0	0	1	0	0	0	0	1	0	0	0	0	0	0	0	0	0	0	0	0	0	0
2	2022-04-01	DNA	5	male	X-1B	1	0	0	1	0	4.1	60.1	35.2	2.4641	1.4432	2.65	76	0.5	0.056	26.9	0	0	0	0	0	0	0	0	0	0	0	0	0	0	0	0	0	0	0	0	0	0	0	0	0	0	0	0	0
3	2022-04-01	DNA	12	male	X-1B	1	2021-06-17	0	0	1	0.1	11.8	55.5	0.0118	0.0555	2.63	80	144.3	2.74	10.7	0	0	0	0	0	0	0	0	1	0	0	0	0	0	1	1	0	0	0	0	0	0	0	0	0	0	0	0	0
4	2022-04-01	DNA	15	male	X-1B	1	0	0	1	1	0.8	0.6	7.6	0.0048	0.0608	2.15	64	84.2	11.5	8.1	0	0	0	0	0	1	0	0	0	0	0	0	0	1	0	1	0	0	0	0	0	0	0	0	0	0	0	0	0
5	2022-04-01	DNA	28	male	X-20A	1	2021-09-27	0	0	0	3.2	59.6	22.5	1.9072	0.72	3.57	114	0.5	0.042	10.3	0	0	0	0	0	0	0	0	0	1	0	0	0	0	0	0	0	0	0	0	0	0	1	0	0	0	0	0	0
6	2022-04-01	DNA	36	male	X-ICU	1	0	0	0	1	0.61	21.3	68.9	0.12993	0.42029	2.65	83	42.1	0.209	23.9	0	0	0	0	0	0	0	0	0	1	0	0	0	0	1	0	0	0	1	0	0	0	0	0	0	0	0	0	0
7	2022-04-01	DNA	36	female	ICU	0	0	0	1	0	8.32	90.3	4.9	7.51296	0.40768	2.56	76	176.6	7.49	39.7	0	0	0	0	0	1	0	0	1	0	0	0	0	0	0	1	0	0	0	0	0	0	0	0	0	0	0	0	0
8	2022-04-01	DNA	49	female	X-18A	1	2021-05-05	0	1	1	0.2	74.6	18.6	0.1492	0.0372	2.29	72	81.9	2.07	11.2	0	0	0	0	0	0	0	0	0	0	0	0	0	1	0	0	0	0	0	0	0	0	0	0	0	0	0	0	0
9	2022-04-01	DNA	54	male	X-ICU	1	0	0	1	1	0.58	37.9	41.4	0.21982	0.24012	2.83	88	56.5	0.141	15.1	0	0	0	0	0	0	1	0	0	1	0	0	0	0	0	0	0	0	1	0	0	0	0	1	0	0	0	0	1
10	2022-04-01	DNA	56	male	X-18A	1	0	0	1	1	0.8	23.1	72.6	0.1848	0.5808	2.47	69	174.9	0.129	2.9	0	0	0	0	0	0	0	0	0	1	0	0	0	0	1	1	0	0	0	0	0	0	0	0	0	0	0	0	0
11	2022-04-01	DNA	58	female	X-9B	1	2022-03-17	0	0	0	1.8	83.9	1.5	1.5102	0.027	2.69	82	62.5	0.202	11.3	0	0	0	0	0	0	0	0	1	0	0	0	0	0	0	1	0	0	0	0	0	0	0	0	0	0	0	0	0
12	2022-04-01	DNA	85	male	X-ICU	0	0	0	1	0	15.86	89.1	5	14.1313	0.793	2.67	93	155.3	0.788	9.5	1	0	0	0	0	0	0	0	0	1	0	0	0	0	0	0	0	0	0	0	0	0	0	0	0	0	0	0	1
13	2022-04-02	DNA	60	female	H-9A	1	0	0	1	0	1.52	35.7	52.4	0.54264	0.79648	2.21	66	87.4	0.105	10.5	0	0	0	0	0	0	0	0	0	0	0	0	0	0	0	0	0	0	0	0	0	0	0	0	0	0	0	0	0
14	2022-04-08	DNA	3	male	X-1B	1	0	0	1	0	9.5	59.7	29.4	5.6715	2.793	2.94	89	42.1	0.195	3.9	0	0	0	0	0	0	0	0	0	0	0	0	0	0	0	0	0	0	0	0	0	0	0	0	0	0	0	0	0
15	2022-04-08	DNA	27	female	X-20A	1	2021-08-23	0	1	0	5.7	72.7	25.8	4.1439	1.4706	2.06	81	125.6	0.495	173.6	0	0	0	0	0	0	0	0	0	1	0	0	0	0	0	0	0	0	0	0	0	0	0	0	0	0	0	0	0
16	2022-04-08	DNA	51	female	H-11A	1	2021-07-19	0	1	1	1.72	7	87.6	0.1204	1.50672	2.06	64	70.7	N	13.2	0	0	0	0	0	0	0	0	0	1	0	0	0	0	0	0	0	0	0	0	0	0	0	1	0	0	0	0	0
17	2022-04-08	DNA	52	male	H-13A	1	2022-03-28	0	0	1	0.35	14.8	52.1	0.0518	0.18235	3.01	95	15.8	N	10.8	1	0	0	0	0	0	0	0	1	1	0	0	0	0	0	1	0	0	1	0	0	0	0	0	0	0	0	0	0
18	2022-04-08	DNA	52	female	H-9A	1	0	0	1	1	0.28	5.9	93.8	0.01652	0.26264	2.32	70	96.8	0.864	20.2	0	0	0	0	0	0	0	0	0	1	0	0	0	0	0	0	0	0	0	0	0	0	0	0	0	0	0	0	0
19	2022-04-08	DNA	53	female	H-9A	1	0	0	0	1	0.26	11.6	86.9	0.03016	0.22594	2.25	75	147.4	0.098	12.9	0	0	0	0	1	0	0	0	0	1	0	1	0	0	0	1	0	0	1	0	0	0	0	0	0	0	0	0	0
20	2022-04-08	DNA	59	female	X-ICU	0	0	0	1	0	1.6	74.4	13.1	1.1904	0.2096	1.96	66	36.6	0.442	18.9	1	0	0	0	0	1	0	0	0	0	0	0	0	0	0	0	0	0	0	0	0	0	0	0	0	0	0	0	0
21	2022-04-08	DNA	62	female	X-ICU	0	0	0	1	0	8.64	78.4	7.3	6.77376	0.63072	3.07	88	100.4	0.169	4.7	0	0	0	0	0	0	0	0	0	1	0	0	0	0	0	1	0	0	0	0	0	0	0	0	0	0	0	0	1
22	2022-04-08	DNA	73	female	H-9A	1	0	0	0	0	11.53	85.3	5.2	9.83509	0.59956	3.14	98	103.4	0.432	29.5	0	0	0	0	0	0	0	0	0	1	0	0	0	0	0	1	0	0	0	0	0	0	0	0	0	0	0	0	0
23	2022-04-15	DNA	13	female	ICU	0	0	0	0	0	20.56	93.5	1.6	19.2236	0.32896	2.86	90	236.2	5.3	32.7	0	0	0	0	1	0	0	0	0	0	0	0	0	0	0	0	0	0	0	0	0	0	0	0	0	0	0	0	0
24	2022-04-15	DNA	16	male	H-11A	1	2022-03-25	0	1	0	3.46	86	2.6	2.9756	0.08996	2.41	69	19	N	11.5	0	0	0	0	0	0	0	0	0	0	0	0	0	0	0	0	0	0	0	0	0	0	0	0	0	0	0	0	0
25	2022-04-15	DNA	62	male	X-14A	0	0	0	0	0	5.3	78.5	8	4.1605	0.424	4.58	122	35.8	N	15.8	1	0	1	0	0	0	1	0	0	0	0	0	0	0	0	0	0	0	0	0	0	0	0	0	0	0	0	0	1
26	2022-04-15	DNA	67	female	H-7A	1	0	0	1	0	5.78	71.4	18	4.12692	1.0404	2.54	70	226	0.765	11.4	0	0	0	0	0	0	0	0	0	0	0	0	0	0	0	0	0	0	0	0	0	0	0	0	0	0	0	0	0
27	2022-04-15	DNA	92	female	X-ICU	0	0	0	0	0	11.01	79.7	11.1	8.77497	1.22211	3.77	122	1.2	2.02	12.8	1	0	0	0	0	1	1	0	0	0	0	0	0	0	0	0	0	0	0	0	0	0	0	0	0	0	0	0	0
28	2022-04-22	DNA	27	female	X-14A	0	0	0	1	0	8	75.9	13.5	6.072	1.08	3.69	101	32	0.061	7	0	0	0	0	0	0	0	0	0	0	0	0	0	0	0	0	0	0	0	0	0	0	0	0	0	0	0	0	0
29	2022-04-22	DNA	43	female	H-9A	1	0	0	1	1	0.22	7.5	89.5	0.0165	0.1969	2.18	68	227.4	0.51	9.1	0	0	0	0	0	0	0	0	0	1	0	0	0	0	1	0	0	0	0	0	0	0	0	0	0	0	0	0	0
30	2022-04-22	DNA	53	male	H-9A	1	2021-08-14	0	1	0	6.97	79.7	11.8	5.55509	0.82246	3.08	88	57.7	0.137	17.1	1	0	0	0	0	0	1	0	0	1	0	0	0	0	1	1	0	0	0	0	0	0	0	0	0	0	0	0	0
31	2022-04-26	DNA	13	male	T-C	1	0	0	0	1	0.78	12.8	84.6	0.09984	0.65988	1.76	59	0.6	0.29	71.1	0	0	0	0	0	0	0	0	0	0	0	0	0	0	0	0	0	0	0	0	0	0	0	0	0	0	0	1	0
32	2022-04-26	DNA	15	male	T-C	1	0	0	1	0	2.47	80.6	16.6	1.99082	0.41002	1.98	58	4.3	0.85	11.5	0	0	0	0	0	0	0	0	0	0	0	0	0	0	0	0	0	0	0	0	0	0	0	0	0	0	0	0	0
33	2022-04-27	DNA	57	female	H-9A	1	0	0	1	0	3.93	90.5	6.7	3.55665	0.26331	2.72	90	119.6	0.437	14.6	0	0	0	1	0	0	0	0	1	0	0	0	0	0	1	1	0	0	0	0	0	0	0	1	0	0	0	0	0
34	2022-04-28	DNA	8	male	T-C	1	0	0	0	0	3.98	31.1	35.2	1.23778	1.40096	2.53	69	57	N	7.7	0	0	0	0	0	0	0	0	0	0	0	0	1	0	0	0	0	0	0	0	0	0	0	0	0	0	0	0	0
35	2022-04-28	DNA	17	female	T-C	1	0	0	1	1	0.06	N				1.76	50	187	2.42	13.8	0	0	0	0	0	0	0	0	0	0	0	0	0	0	0	0	0	0	0	0	0	0	0	0	0	0	0	0	0
36	2022-04-28	DNA	35	male	X-18A	1	0	0	0	0	2.1	51.8	29.2	1.0878	0.6132	2.07	68	232.3	0.36	10.6	0	0	1	1	1	0	0	0	0	1	0	0	0	0	1	1	0	0	0	0	0	0	0	0	0	0	0	0	0
37	2022-04-29	DNA	50	male	H-9A	1	0	0	0	0	2.29	79.4	19.1	1.81826	0.43739	1.63	52	298.1	3.07	14.5	1	0	0	0	0	0	0	0	0	1	0	0	0	0	0	0	0	0	0	0	0	0	0	0	0	0	0	0	0
38	2022-04-29	DNA	61	male	H-11A	1	2022-01-26	0	1	1	1.19	40.4	53.9	0.48076	0.64141	1.85	59	107	N	11.9	0	0	0	0	0	0	0	0	0	1	0	0	0	0	0	1	0	0	1	0	0	0	0	1	0	0	0	0	0
39	2022-04-29	DNA	67	female	H-9A	1	0	0	1	1	2.09	22.3	55.2	0.46607	1.15368	2.75	79	40.9	0.049	7.6	0	0	0	0	0	0	0	0	0	0	0	0	0	0	0	0	0	0	0	0	0	0	0	0	0	0	0	0	0
40	2022-04-29	DNA	68	male	H-9A	1	0	0	0	1	1.13	13.8	38.2	0.15594	0.43166	1.78	53	131	0.074	12.1	0	0	0	0	0	0	0	0	0	1	0	0	0	0	0	0	0	0	1	0	0	0	0	0	0	0	0	1	1
41	2022-04-29	DNA	73	male	ICU	0	0	0	1	0	6.7	83.1	8.7	5.5677	0.5829	3.07	99	20.7	2.58	14.8	0	0	0	0	0	0	0	0	0	1	0	0	0	1	0	1	0	0	0	0	0	0	0	0	0	0	0	0	0
42	2022-05-07	DNA	58	female	T-B	1	0	0	1	0	2.84	88.7	6.3	2.51908	0.17892	3.07	89	31.1	2.39	5.6	1	0	0	0	1	0	0	0	1	0	0	0	0	0	0	1	0	0	0	0	0	0	0	0	0	0	0	1	0
43	2022-05-07	DNA	60	male	T-B	1	0	0	0	0	1.5	66.6	14.7	0.999	0.2205	2.79	78	12.6	N	11	0	0	1	0	0	1	0	0	0	1	0	0	0	0	1	0	0	1	0	0	0	0	0	0	0	0	0	0	0
44	2022-05-07	DNA	61	female	X-5C	1	2021-06-13	0	0	0	21	86.5	6.9	18.165	1.449	2.01	66	98.5	2.39	24.1	0	0	0	0	0	0	0	0	0	1	0	0	0	0	0	0	0	0	1	0	0	0	0	1	0	0	0	0	0
45	2022-05-07	DNA	89	female	X-5A	0	0	0	1	0	11	60.5	28.9	6.655	3.179	2.98	90	108.3	0.126	17.4	1	0	0	0	0	0	0	0	1	1	0	0	0	0	1	0	0	0	0	0	0	0	0	0	0	0	0	0	0
46	2022-05-07	DNA&RNA	44	male	OPD	1	0	0	1	0	2.47	23.9	66.8	0.59033	1.64996	2.16	69	N	N	N	0	0	0	0	0	0	0	0	1	0	0	0	0	0	1	0	0	0	0	0	0	0	0	0	0	0	0	0	0
47	2022-05-12	DNA	24	male	X-18A	1	2022-01-18	0	1	0	2.5	74.1	8.3	1.8525	0.2075	2.35	72	76	13.6	13.7	0	0	0	0	0	0	0	0	0	1	0	0	0	0	1	0	0	0	1	0	0	0	0	0	0	0	0	0	0
48	2022-05-12	DNA	76	female	X-19A	0	0	0	0	0	22.7	88.1	4.4	19.9987	0.9988	2.94	97	27.2	0.24	227.6	1	0	0	0	0	0	1	0	0	0	0	0	0	0	0	0	0	0	0	0	0	0	0	0	0	0	0	0	0
49	2022-05-18	DNA	10	male	T-C	1	0	0	0	0	17.35	93.9	5.6	16.2917	0.9716	2.24	65	195.3	2.06	10.9	0	0	0	0	0	0	0	0	0	1	0	0	0	0	0	0	0	0	0	0	0	0	0	0	0	0	0	0	0
50	2022-05-19	DNA	10	male	X-1B	1	0	0	1	0	3.12	82	16.7	2.5584	0.52104	4.92	140	4.7	0.255	3.5	0	0	0	0	0	0	0	0	0	1	0	0	0	0	0	0	0	0	0	0	0	0	0	0	0	0	0	0	0
51	2022-05-19	DNA	45	male	X-18A	1	0	0	1	1	0.3	0.2	99.4	0.0006	0.2982	1.7	51	28.3	0.106	37.8	0	0	0	1	0	0	0	0	1	0	0	0	0	0	0	1	0	0	0	0	0	0	0	0	0	0	0	0	1
52	2022-05-19	DNA	56	female	X-10A	1	2022-03-24	0	1	0	10.4	60.3	27.1	6.2712	2.8184	1.82	58	1.5	0.118	17.9	0	0	0	0	0	0	0	0	0	0	0	0	0	0	0	0	0	0	0	0	0	0	0	0	0	0	0	0	0
53	2022-05-19	DNA&RNA	58	female	X-ICU	1	2021-12-27	0	1	0	19.73	97.5	0.5	19.2368	0.09865	2.35	75	28	2.9	233.2	0	0	0	0	0	0	0	0	0	1	0	0	0	0	1	0	0	0	1	0	0	0	0	1	0	1	0	0	0
54	2022-05-19	DNA&RNA	69	male	H-8A	1	0	0	0	1	0.4	63.8	33.6	0.2552	0.1344	1.89	59	87.9	N	17.1	1	0	0	0	0	0	0	0	0	0	0	0	0	1	0	0	0	0	0	0	0	0	0	0	0	0	0	0	1
55	2022-05-24	DNA	12	female	T-C	1	0	0	1	0	1.65	40.6	52.7	0.6699	0.86955	2.71	120	17.8	0.52	3.6	0	0	0	0	0	0	0	0	0	0	0	0	0	0	0	0	0	0	0	0	0	0	0	1	0	0	0	0	0
56	2022-05-24	DNA	18	female	H-9A	1	2021-08-22	0	1	0	8.13	80.8	11	6.56904	0.8943	3.19	96	45.6	N	16.8	0	0	0	0	0	0	0	0	0	0	0	0	0	0	0	0	0	0	0	0	0	0	0	0	0	0	0	0	0
57	2022-05-24	DNA	43	female	X-10A	1	2022-02-16	0	1	1	3.9	1	98	0.039	3.822	2.05	63	32.6	N	10.6	0	0	0	0	0	0	0	0	0	0	0	0	0	0	0	0	0	0	0	0	0	0	0	0	0	0	0	0	0
58	2022-05-24	DNA	50	female	H-9A	1	0	0	0	0	16.88	53.9	17	9.09832	2.8696	1.77	59	186.1	0.279	7.6	0	0	0	0	0	0	0	0	0	1	0	0	0	0	0	0	0	1	0	0	0	0	0	1	0	0	0	0	0
59	2022-05-24	DNA	57	male	X-20A	1	2022-02-17	0	0	0	3.8	71	18.1	2.698	0.6878	2.18	73	3.8	N	18.2	0	0	0	0	1	0	1	0	0	0	0	0	0	0	0	0	0	0	0	0	0	0	0	1	0	0	0	0	0
60	2022-05-24	DNA	62	female	H-9A	1	0	1	1	1	0.98	1	95.9	0.0098	0.93982	1.87	55	79.6	0.09	8.5	1	0	0	0	0	0	0	0	1	0	0	0	0	0	0	1	0	0	0	0	0	0	0	0	0	0	0	0	0
61	2022-05-24	DNA	63	female	X-14A	0	0	0	1	0	5.7	69.9	15.4	3.9843	0.8778	2.83	84	69.7	N	14.6	0	0	0	1	0	1	0	0	0	0	0	0	0	0	0	0	0	0	0	0	0	0	0	0	0	0	0	0	0
62	2022-05-24	DNA	69	male	X-7A	0	0	0	1	0	12	94.5	3	11.34	0.36	2.41	74	103.3	89.5	22.8	1	0	0	0	1	0	1	0	1	1	0	0	0	1	1	1	0	0	0	0	0	0	0	1	0	0	0	0	0
63	2022-05-27	DNA	8	male	T-C	1	0	0	1	0	6.39	51.5	27.4	3.29085	1.75086	2.43	78	7.1	0.12	16.5	0	0	0	0	0	0	0	0	0	0	0	0	0	0	0	0	0	0	0	0	0	0	0	0	0	0	0	1	0
64	2022-05-27	DNA	10	male	T-C	1	2021-08-23	0	1	1	0.38	5.3	92.1	0.02014	0.34998	2.49	68	2.8	0.09	6.1	0	0	0	0	0	0	0	0	1	0	0	0	0	0	0	1	0	1	0	0	0	0	0	0	0	0	0	0	0
65	2022-05-27	DNA	35	male	H-9A	1	0	0	1	0	10.16	5.1	87.4	0.51816	8.87984	2.28	66	50.9	0.36	5.5	0	0	0	0	0	0	0	0	1	0	0	0	0	0	0	1	0	0	0	0	0	0	0	0	0	0	0	0	0
66	2022-05-27	DNA	58	male	X-18A	1	0	0	0	1	0.5	64.6	31.1	0.323	0.1555	1.79	56	172.2	0.209	8.3	1	0	0	0	0	0	0	0	0	1	0	0	0	0	1	0	0	0	0	0	0	0	0	0	0	1	0	0	0
67	2022-05-27	DNA	71	male	X-ICU A	0	0	0	1	0	13.79	84.8	6.3	11.6939	0.86877	2.97	93	149.2	0.249	13.5	1	0	0	0	0	0	0	0	1	1	0	0	0	0	1	0	0	1	0	0	0	0	0	0	0	0	0	0	0
68	2022-05-27	DNA	84	female	T-ICU	0	0	0	0	0	6	83.3	7.7	4.998	0.462	2.48	73	27.4	0.56	9	1	0	1	0	0	0	0	0	0	0	0	0	0	0	0	0	0	0	0	0	0	0	0	0	0	1	0	0	0
69	2022-05-27	DNA&RNA	71	male	H-8A	1	0	0	1	0	1.03	75.3	22.8	0.77559	0.23484	2.28	63	49.7	N	5.9	1	0	0	0	0	0	0	0	1	0	0	0	0	1	1	0	0	0	0	0	0	0	0	0	0	0	0	0	0
70	2022-05-31	DNA	71	female	T-4B	1	0	0	1	1	0.35	11.4	85.7	0.0399	0.29995	2.5	75	138.6	0.53	5.8	0	0	0	0	0	0	0	0	0	1	0	0	0	0	0	1	0	0	1	0	0	0	0	0	0	0	0	0	0
71	2022-05-31	DNA	88	male	X-ICU A	1	0	0	1	0	12.6	95.2	3.6	11.9952	0.4536	3.4	108	143.6	14.7	247	1	0	1	0	0	0	1	0	0	1	0	0	0	0	0	0	0	0	0	0	0	0	0	0	0	0	0	0	1
72	2022-05-31	DNA&RNA	35	female	H-11A	1	2020-09-28	0	0	0	1.1	54.1	23.3	0.5951	0.2563	1.91	64	68.7	N	166.3	0	0	0	0	0	0	0	0	0	1	0	0	0	1	0	0	0	0	0	0	0	0	0	1	0	0	0	0	1
73	2022-05-31	DNA&RNA	65	female	X-ICU	0	0	0	0	0	15.69	83	9.5	13.0227	1.49055	3.48	96	18.1	10.3	7.9	1	0	0	0	0	0	0	0	0	0	0	0	0	0	0	0	0	0	0	0	0	0	0	0	0	0	0	0	0
74	2022-05-31	DNA&RNA	74	male	H-8A	1	0	0	0	0	1.39	39	39.4	0.5421	0.54766	1.91	57	129.8	N	7.7	1	0	0	0	0	0	0	0	0	0	0	0	0	0	0	0	0	0	0	0	0	0	0	0	0	0	0	0	1
75	2022-06-02	DNA	4	female	X-1B	1	0	0	1	1	1.32	0.7	97	0.00924	1.2804	1.57	57	12.9	0.371	21.6	0	0	0	0	0	0	0	0	0	0	0	0	0	0	0	0	0	0	0	0	0	0	0	0	0	0	0	0	0
76	2022-06-02	DNA	43	female	X-14A	0	0	0	0	0	6.1	95.7	3.2	5.8377	0.1952	4.23	133	0.5	0.02	7.1	0	0	0	0	0	1	0	0	0	0	0	0	0	0	0	0	0	0	0	0	0	0	0	0	0	0	0	0	0
77	2022-06-02	DNA	57	male	X-14A	0	0	0	1	0	5.8	67	24	3.886	1.392	4.05	120	1.4	0.052	9.3	1	0	0	1	0	0	0	0	0	0	0	0	0	0	0	0	0	0	0	0	0	0	0	1	0	0	0	0	0
78	2022-06-02	DNA&RNA	13	female	X-9A	1	2022-06-02	0	1	1	0.01	N				2.65	86	20.8	17.08	20.7	0	0	0	0	0	0	0	0	0	0	0	0	0	0	0	0	0	0	0	0	0	0	0	0	0	0	0	0	0
79	2022-06-08	DNA	59	male	T-B	1	0	0	0	0	8.99	50	38	4.495	3.4162	2.02	52	117.3	4.13	146.2	1	0	0	0	0	0	0	0	0	1	0	0	0	0	0	0	0	0	0	0	0	0	0	0	0	0	0	0	0
80	2022-06-08	DNA	59	male	X-18A	1	0	0	0	1	0.2	4.3	71.9	0.0086	0.1438	2.15	63	284.1	0.588	12.1	1	0	0	0	0	0	0	0	0	1	0	0	0	0	0	0	0	0	1	0	0	0	0	0	0	0	0	0	1
81	2022-06-10	DNA	70	female	H-8A	1	0	0	0	1	0.4	10.2	85.2	0.0408	0.3408	1.95	59	77.7	N	19.1	0	1	0	0	0	0	0	0	0	0	0	0	0	0	0	0	0	0	0	0	0	0	0	0	0	0	0	0	0
82	2022-06-10	DNA	89	female	X-ICU A	0	0	0	0	0	11.26	84.2	8	9.48092	0.9008	2.75	87	3.5	0.122	19.3	1	1	0	0	0	0	0	0	0	1	0	0	0	0	0	0	0	0	0	0	0	0	0	0	0	0	0	0	0
83	2022-06-10	DNA&RNA	21	female	X-14A	0	0	0	1	0	4.1	18.6	61.6	0.7626	2.5256	4.07	129	N	N	6.1	0	0	0	0	0	1	0	0	0	1	0	0	0	0	0	0	0	0	0	0	0	0	0	1	0	0	0	0	0
84	2022-06-10	DNA&RNA	21	male	H-8A	1	2021-08-25	0	1	0	4.33	74.2	18	3.21286	0.7794	2.44	75	96.6	N	6.9	0	0	0	0	0	0	0	0	0	0	0	0	0	0	0	0	0	0	0	0	0	0	0	0	0	0	0	0	0
85	2022-06-10	DNA&RNA	71	female	X-ICU	1	0	0	1	0	1.25	72	24	0.9	0.3	1.97	56	23.2	0.566	12.9	0	1	0	0	0	0	0	0	0	1	0	0	0	0	0	0	0	0	0	1	0	0	0	0	0	0	0	0	0
86	2022-06-17	DNA	29	male	X-18A	1	0	0	0	1	4.6	0.9	86.3	0.0414	3.9698	1.68	58	85.3	0.21	9.4	0	0	0	1	0	0	0	0	0	0	0	0	0	0	0	0	0	0	0	0	0	0	0	0	0	0	0	0	0
87	2022-06-17	DNA	59	male	X-7A	0	0	0	1	0	14.91	84.4	10.1	12.584	1.50591	3.05	99	N	10.3	171.9	0	0	0	1	0	0	0	0	0	1	0	0	0	1	0	0	0	0	0	0	0	0	0	1	0	0	0	0	0
88	2022-06-17	DNA	60	female	X-14A	0	0	0	1	0	9.6	80.6	13.5	7.7376	1.296	3.7	110	19.2	0.66	4.9	1	0	0	0	0	1	0	0	0	0	0	0	0	0	0	0	0	0	0	0	0	0	0	0	0	0	0	0	0
89	2022-06-17	DNA	85	female	X-14A	0	0	0	0	0	6.7	76.6	10	5.1322	0.67	3.63	108	36.8	0.229	7.2	1	0	0	0	0	0	1	0	0	0	0	0	0	0	0	0	0	0	0	0	0	0	0	0	0	0	0	0	1
90	2022-06-17	DNA&RNA	21	male	X-18A	1	0	0	0	1	1.8	8.1	88.9	0.1458	1.6002	2.77	77	344.9	1.22	15.4	0	0	0	0	0	0	0	0	0	0	0	0	0	0	0	0	0	0	0	0	0	0	0	0	0	0	0	0	0
91	2022-06-17	DNA&RNA	31	male	X-10A	1	2022/5/6	0	1	0	5	19.1	53.3	0.955	2.665	3.57	102	17.8	0.24	14.7	0	0	0	0	0	0	0	0	0	0	0	0	0	0	0	0	0	0	0	0	0	0	0	0	0	0	0	0	0
92	2022-06-17	DNA&RNA	55	male	H-8A	1	0	0	1	1	0.52	49.3	48	0.25636	0.2496	2.23	67	147	N	12.6	1	0	0	0	0	0	1	0	0	1	0	0	0	1	1	0	0	0	1	0	0	0	0	0	0	0	0	0	0
93	2022-06-21	DNA&RNA	79	female	X-ICU A	0	0	0	1	0	4.35	65	25.3	2.8275	1.10055	3.77	118	0.5	0.046	33.9	1	0	0	0	0	0	1	0	0	1	0	0	0	0	0	0	0	0	1	0	0	0	0	0	0	0	0	0	0
94	2022-06-24	DNA	39	male	X-14A	0	0	0	1	0	1.23	81.3	12.2	0.99999	0.15006	3.7	105	18.7	0.173	8.8	1	0	0	0	0	1	0	0	0	1	0	0	0	0	0	0	0	0	0	0	0	0	0	0	0	0	0	0	0
95	2022-06-24	DNA	44	male	ICU	0	0	0	0	0	4.38	81.7	8	3.57846	0.3504	2.95	95	21	3	44.9	0	0	0	1	1	0	0	0	0	0	0	0	0	0	0	0	0	0	0	0	0	0	0	0	0	0	0	0	1
96	2022-06-24	DNA	71	female	H-9A	1	0	0	1	0	2.14	72.9	24.8	1.56006	0.53072	1.74	58	121.4	1.1	9.8	1	0	0	0	0	0	0	0	0	1	0	0	0	0	0	0	0	0	0	0	0	0	0	1	0	0	0	0	0
97	2022-06-24	DNA&RNA	15	female	H-11A	1	2022-05-08	0	1	0	3.41	74.3	15	2.53363	0.5115	2.85	87	87.8	0.046	11.8	0	0	0	0	0	0	0	0	0	0	0	0	1	0	0	0	0	0	0	0	0	0	0	0	0	0	0	0	0
98	2022-06-28	DNA	10	male	T-C	1	0	0	1	1	0.82	30.5	52.4	0.2501	0.42968	2.83	85	28.9	0.14	7.5	0	0	0	0	0	0	0	0	0	0	0	0	0	0	0	0	0	0	0	0	0	0	0	0	0	0	0	0	0
99	2022-06-28	DNA	11	female	T-C	1	0	0	0	1	0.55	5.4	87.3	0.0297	0.48015	2.16	53	58.9	0.06	15.7	0	0	0	0	0	0	0	0	0	1	0	0	0	0	0	0	0	0	0	0	0	0	0	0	0	0	0	0	0
100	2022-06-28	DNA	53	male	H-15A	1	2022-06-23	0	1	1	0.01	N				2.54	69	247.5	64.2	10.3	0	0	0	0	0	0	0	0	0	1	0	0	0	1	0	1	0	1	0	0	0	0	0	0	0	0	0	0	0
101	2022-06-28	DNA	59	male	H-7A	1	0	0	0	0	1.69	66.4	20.6	1.12216	0.34814	4.84	129	27.3	0.166	15.3	0	0	0	0	0	0	0	0	0	0	0	0	0	0	0	0	0	0	0	0	0	0	0	0	0	0	0	0	1
102	2022-06-28	DNA&RNA	48	male	X-ICU A	0	0	0	0	0	16.46	88.3	3.5	14.5342	0.5761	N	N	241.2	0.386	N	0	0	0	0	0	0	0	0	0	0	0	0	0	0	0	0	0	0	0	0	0	0	0	0	0	0	0	0	0
103	2022-06-28	DNA&RNA	59	male	X-ICU A	0	0	0	1	0	8.1	95.2	2.7	7.7112	0.2187	4.11	131	1.6	0.548	30.3	0	1	0	0	0	0	0	0	0	0	0	0	0	0	0	0	0	0	0	0	0	0	0	0	0	0	0	0	0
104	2022-06-28	DNA&RNA	77	male	X-ICU A	0	0	0	1	0	14.58	85.1	8.4	12.4076	1.22472	3.2	94	119.5	0.356	8.8	1	0	0	0	0	0	0	0	0	1	0	0	0	0	0	0	0	0	0	0	0	0	0	0	0	0	0	0	0
105	2022-06-28	DNA&RNA	90	female	X-ICU A	0	0	0	1	0	6.42	61.5	23.2	3.9483	1.48944	2.31	66	25.8	0.456	37.6	0	1	0	0	0	0	0	0	0	1	0	0	0	0	0	0	0	0	0	0	0	0	0	0	0	0	0	0	0
106	2022-07-01	DNA	39	male	H-9A	1	0	0	1	1	1.28	27.1	60.8	0.34688	0.77824	1.75	59	48.1	0.117	5.5	0	0	0	0	0	0	0	0	0	1	0	0	0	0	0	0	0	0	0	0	0	0	0	0	0	0	0	0	0
107	2022-07-01	DNA	54	female	X-7A	0	0	0	1	0	22.55	80	10.4	18.04	2.3452	2.35	72	181.4	1.89	23.1	1	0	0	0	1	0	0	0	0	0	0	0	0	1	0	0	0	0	0	0	0	0	0	0	0	0	0	0	0
108	2022-07-01	DNA	62	male	X-18A	1	0	0	1	1	0.5	0.5	97.3	0.0025	0.4865	1.75	53	52.6	0.13	15.4	1	0	0	0	0	0	0	0	0	1	0	0	0	0	0	0	0	0	0	0	0	0	0	0	0	0	0	0	0
109	2022-07-01	DNA&RNA	35	female	H-8A	1	0	0	1	1	0.16	0.9	97.8	0.00144	0.15648	1.99	62	216.7	8.43	8.4	0	0	0	0	0	0	0	0	0	0	0	0	0	1	0	1	0	0	0	0	0	0	0	0	0	0	0	0	0
110	2022-07-05	DNA	14	male	X-1B	1	0	0	1	0	9.46	82.4	9.2	7.79504	0.87032	2.57	78	93.9	0.216	3.7	0	0	0	0	0	0	0	0	0	0	0	0	0	0	0	0	0	0	0	0	0	0	0	1	0	0	0	0	0
111	2022-07-05	DNA	16	female	T-C	1	0	0	1	1	0.08	N				2.38	72	85.4	0.87	12.7	0	0	0	0	0	1	0	0	0	0	0	1	0	1	0	1	0	0	0	0	0	0	0	0	0	0	0	0	0
112	2022-07-05	DNA	18	male	X-10A	1	2021/11/29	0	1	1	1.6	27.3	60.9	0.4368	0.9744	1.71	61	72.1	0.388	25	0	0	0	0	0	0	0	0	0	1	0	0	0	1	0	1	0	0	0	0	0	0	0	1	0	0	0	0	1
113	2022-07-05	DNA	25	male	X-9A	1	2022-06-16	0	1	1	0.02	0.01	0.01	2e-06	2e-06	2.52	69	228.2	2.63	133	0	0	0	0	0	0	0	0	1	1	0	0	0	0	0	0	0	1	0	0	0	0	0	0	0	0	0	0	0
114	2022-07-05	DNA	35	male	X-9B	1	2021-11-10	0	0	1	0.8	0.2	99.1	0.0016	0.7928	2.41	88	116.7	0.265	11.2	0	0	0	0	0	0	0	0	0	1	0	0	0	0	0	0	0	0	1	0	0	0	0	0	0	0	0	0	0
115	2022-07-05	DNA	51	male	X-7A	0	2022-07-04	0	0	0	16.3	83.3	8.6	13.5779	1.4018	3.09	88	N	N	21.8	0	0	0	1	1	0	0	0	0	0	0	0	0	0	0	0	0	0	0	0	0	0	0	1	0	1	0	0	0
116	2022-07-08	DNA	5	male	H-15A	1	2022-06-22	0	1	0	1.9	78.6	19.3	1.4934	0.3667	N	N	44.8	0.44	11.1	0	0	0	0	0	0	0	0	0	0	0	0	0	0	0	0	0	0	0	0	0	0	0	0	0	0	0	0	0
117	2022-07-08	DNA	29	male	X-9B	1	2022-06-06	0	1	0	8.1	61.5	12.4	4.9815	1.0044	2.63	81	30.9	0.257	24.1	0	0	0	0	0	0	0	0	0	0	0	0	0	0	0	0	0	0	0	0	0	0	0	0	0	0	0	0	1
118	2022-07-08	DNA	46	female	H-4A ICU	1	0	0	0	0	3.65	83.3	10.5	3.04045	0.38325	2.27	69	70.8	7.66	18.6	0	0	0	0	0	0	0	0	0	1	0	0	0	0	0	1	0	1	0	0	0	0	0	0	0	0	0	0	0
119	2022-07-08	DNA	61	male	H-11A	1	2022-01-25	0	0	0	4.56	54.3	36.3	2.47608	1.65528	1.74	54	30.1	N	9.2	1	0	0	0	0	0	0	0	0	1	0	0	0	0	0	0	0	0	0	0	0	0	0	1	0	0	0	0	0
120	2022-07-08	DNA	62	male	H-9A	1	0	0	1	1	0.91	52.6	47.1	0.47866	0.42861	2.28	69	133.5	0.54	10.8	0	0	0	1	0	0	0	0	0	1	0	0	0	0	0	1	0	0	0	0	0	0	0	0	0	0	0	0	0
121	2022-07-08	DNA	80	female	X-14A	0	0	0	0	0	1.2	43.6	43.8	0.5232	0.5256	2	76	1.1	0.163	10.9	1	0	0	0	1	1	1	0	0	0	0	0	0	0	0	0	0	0	0	0	0	0	0	0	0	0	0	0	0
122	2022-07-08	DNA	82	male	H-8A	1	0	0	0	1	1.09	16.2	55.8	0.17658	0.60822	1.81	58	54.9	0.972	8.7	0	0	0	0	0	0	0	0	0	1	0	0	0	0	0	0	0	0	0	0	0	0	0	0	0	0	0	0	0
123	2022-07-08	DNA&RNA	9	female	T-8B	0	0	0	1	0	7.42	92.2	7.5	6.84124	0.5565	2.75	78	109.8	0.59	19.2	0	0	0	0	1	0	0	0	0	0	0	0	0	0	0	0	0	0	0	0	0	0	0	0	0	0	0	0	0
124	2022-07-08	DNA&RNA	20	male	H-10A	1	2022-04-27	0	0	0	2.16	67.6	19.3	1.46016	0.41688	3.42	98	67.3	0.303	22	0	0	0	0	0	0	0	0	0	1	0	0	0	0	0	0	0	0	0	0	0	0	0	1	0	0	0	0	0
125	2022-07-12	DNA	2	male	X-1B	1	0	0	0	0	2.62	44.7	49.6	1.17114	1.29952	2.75	78	3.2	0.074	7.6	0	0	0	0	0	0	0	0	0	0	0	0	0	0	0	0	0	0	0	0	0	0	0	0	0	0	0	0	0
126	2022-07-12	DNA	21	male	H-9A	1	0	0	1	0	2.71	79.6	18.9	2.15716	0.51219	2.32	72	95.3	0.17	5.9	0	0	0	0	0	0	0	0	0	1	0	0	0	0	0	0	0	0	0	0	0	0	0	0	0	0	0	0	0
127	2022-07-12	DNA	70	male	H-9A	1	0	0	0	1	0.41	3.3	95.1	0.01353	0.38991	2.3	68	55.1	0.078	22.6	1	0	0	0	0	0	0	0	0	1	0	0	0	0	0	0	0	0	0	0	0	0	0	0	0	0	0	0	0
128	2022-07-12	DNA	74	male	H-7A	1	0	0	0	0	4.89	89.1	6.7	4.35699	0.32763	3.53	88	45.3	0.407	7.1	0	0	0	0	0	0	0	0	0	1	0	0	0	0	0	0	0	0	0	0	0	0	0	1	0	0	0	0	0
129	2022-07-12	DNA&RNA	50	female	X-9A	1	2022-06-02	0	1	1	0	0	0	0	0	2.49	79	370	97.4	16.1	0	0	0	1	0	0	0	0	1	1	0	0	0	0	0	1	0	0	0	0	0	0	0	0	0	1	0	0	0
130	2022-07-15	DNA	10	female	T-C	1	0	0	1	1	0.82	3.6	85.4	0.02952	0.70028	N	N	14.8	0.11	27.3	0	0	0	0	0	0	0	0	0	1	0	0	0	0	0	0	0	0	0	0	0	0	0	0	0	0	0	0	0
131	2022-07-15	DNA&RNA	59	male	X-8A	0	0	0	1	0	3.9	67.4	24.3	2.6286	0.9477	4.56	149	0.5	N	9	1	1	0	0	0	0	0	0	0	0	0	0	0	0	0	0	0	0	0	0	0	0	0	0	1	0	0	0	0
132	2022-07-15	DNA&RNA	84	male	X-ICU A	0	0	0	1	0	7.57	92.9	4.5	7.03253	0.34065	3.92	116	248.9	0.392	10	1	0	0	0	0	0	1	0	0	1	0	0	0	0	0	0	0	0	0	0	0	0	0	0	0	0	0	0	0
133	2022-07-19	DNA	4	female	T-C	1	2021-08-18	0	0	0	7.4	88.7	5.1	6.5638	0.3774	2.26	62	1.9	0.4	11.1	0	0	0	0	0	0	0	0	0	0	0	0	0	1	0	0	0	0	0	0	0	0	0	0	0	0	0	0	0
134	2022-07-19	DNA	41	male	H-8A	1	0	0	1	0	1.24	65.8	28.1	0.81592	0.34844	1.94	62	74.2	0.67	4.4	0	0	0	0	0	0	0	0	0	1	0	0	0	0	0	0	0	0	0	0	0	0	0	0	0	0	0	0	0
135	2022-07-19	DNA	46	male	X-18A	1	0	0	0	0	11.7	87.7	3.2	10.2609	0.3744	2.14	71	115.4	0.047	5.3	1	1	0	0	0	0	0	0	0	0	0	0	0	0	0	0	0	0	0	0	0	0	0	0	0	0	0	0	0
136	2022-07-19	DNA	57	male	X-18A	1	0	0	0	0	1.3	64.8	34.2	0.8424	0.4446	2.29	73	204.3	10.9	42.1	1	0	0	0	0	0	0	0	0	0	0	0	0	0	0	0	0	0	0	0	0	0	0	0	0	0	0	0	0
137	2022-07-19	DNA	59	male	ICU	0	0	0	1	0	17.9	88.2	2.5	15.7878	0.4475	2.84	86	84.5	20	47.1	1	0	0	0	1	0	0	0	0	1	0	0	0	0	0	0	0	0	1	0	0	0	0	0	0	0	0	0	1
138	2022-07-19	DNA	60	male	X-10A	1	0	0	1	0	2.6	61.7	27.4	1.6042	0.7124	2.3	80	63.8	0.189	14.7	0	1	0	0	0	0	0	0	0	0	0	0	0	0	0	0	0	0	0	0	0	0	0	0	0	0	0	0	1
139	2022-07-19	DNA	74	female	H-7A	1	0	0	1	0	5.73	78.6	15.3	4.50378	0.87669	3.15	89	58.6	0.088	7.6	1	0	0	0	0	1	0	0	0	0	0	0	0	0	0	0	0	0	0	0	0	0	0	0	0	0	0	0	1
140	2022-07-21	DNA	40	male	X-14A	0	0	0	0	0	3.6	90	5	3.24	0.18	2.59	79	2.4	0.319	7.6	0	0	0	1	0	1	0	0	0	1	0	0	0	0	0	0	0	0	0	0	0	0	0	0	0	0	0	0	0
141	2022-07-21	DNA	51	male	X-ICU A	1	0	0	0	0	6.76	93.3	3.8	6.30708	0.25688	2.75	86	221.5	0.334	36	0	0	0	0	0	0	0	0	0	1	0	0	0	0	0	1	0	0	0	0	0	0	0	0	0	1	0	0	0
142	2022-07-21	DNA	66	female	X-14A	0	0	0	1	0	9.6	84.5	11.6	8.112	1.1136	3.67	112	123.9	0.046	8.7	0	0	0	0	1	1	0	0	0	0	0	0	0	0	0	0	0	0	0	0	0	0	0	0	0	0	0	0	0
143	2022-07-21	DNA&RNA	35	male	X-ICU A	1	0	0	0	0	2.55	80	17.6	2.04	0.4488	3.29	89	64.8	0.239	2.1	0	0	0	0	0	0	0	0	0	1	0	0	0	0	0	0	0	0	0	0	0	0	0	0	0	0	0	0	0
144	2022-07-21	DNA&RNA	67	female	X-10C	0	0	0	0	0	4.4	54.5	23.4	2.398	1.0296	3.32	85	64	0.358	8.5	1	1	1	0	0	1	0	0	0	0	0	0	0	0	0	0	0	0	0	0	0	0	0	0	0	0	0	0	0
145	2022-07-22	DNA	36	female	H-9A	1	0	0	1	1	0.43	0.6	99	0.00258	0.4257	1.88	54	79.3	0.18	15.5	0	0	0	0	0	0	0	0	0	1	0	0	0	0	0	1	0	0	1	0	0	0	0	0	0	0	0	0	0
146	2022-07-22	DNA	44	female	H-9A	1	2021-12-07	0	0	1	0.04	0	0	0	0	1.83	60	84	5.14	18.3	0	0	0	0	0	0	0	0	0	1	0	0	0	0	1	0	0	0	1	0	0	0	0	0	0	0	0	0	0
147	2022-07-22	DNA	48	male	H-7A	1	0	0	1	0	6.44	75.8	12.1	4.88152	0.77924	3.37	98	48.6	0.14	4.6	1	0	0	0	0	1	0	0	0	0	0	0	0	0	0	0	0	0	0	0	0	0	0	0	0	0	0	0	0
148	2022-07-22	DNA	64	female	H-7A	1	0	0	1	0	7.04	63.5	25.1	4.4704	1.76704	4.06	126	2.6	0.407	11.2	0	0	1	0	0	0	0	0	0	0	0	0	0	0	0	0	0	0	0	0	0	0	0	0	0	0	0	0	0
149	2022-07-22	DNA&RNA	30	male	H-10A	1	2022/6/10	0	1	0	5.28	79.8	15.6	4.21344	0.82368	2.82	81	77	N	16.4	0	0	0	0	0	0	0	0	0	0	0	0	0	0	0	0	0	0	0	0	1	0	0	1	0	0	0	0	0
150	2022-07-22	DNA&RNA	86	female	X-ICU A	0	0	0	1	0	5.48	74.3	16.8	4.07164	0.92064	3.78	116	39.1	0.089	7.5	1	0	0	0	0	0	1	0	1	0	0	0	0	0	1	0	0	0	0	0	0	0	0	0	0	0	0	0	0
151	2022-07-26	DNA	16	female	X-1B	1	0	0	0	0	3.65	28.6	61.6	1.0439	2.2484	4.25	119	14	0.34	2.4	0	0	0	0	0	1	0	0	0	1	0	0	0	0	0	0	0	0	0	0	0	0	0	0	0	0	0	0	0
152	2022-07-26	DNA	55	male	X-7A	0	2022-07-18	0	1	0	28.75	92.1	2.7	26.4787	0.77625	3.07	100	47.9	4.73	158.8	0	0	0	1	1	0	0	0	1	0	0	0	0	0	0	1	0	0	0	0	0	0	0	1	0	0	0	0	0
153	2022-07-26	DNA	58	male	X-18A	1	0	0	1	1	0.6	4.7	74.7	0.0282	0.4482	1.66	52	207.8	0.08	12.1	0	0	0	0	0	0	0	0	0	1	0	0	0	0	0	0	0	0	0	0	0	0	0	0	0	0	0	0	0
154	2022-07-26	DNA	71	female	X-ICU A	0	0	0	1	0	14.64	92.5	3.2	13.542	0.46848	3.73	99	103.1	1.09	26.2	1	0	0	0	0	0	0	0	0	1	0	0	0	0	0	0	0	0	0	0	0	0	0	0	0	0	0	0	0
155	2022-07-26	DNA&RNA	26	male	X-9B	1	2022-07-15	0	0	0	1.7	66.3	13.8	1.1271	0.2346	2.03	62	74.9	0.32	26.5	0	0	0	0	0	0	0	0	0	0	0	0	0	0	0	0	0	0	0	0	0	0	0	0	0	0	0	0	0
156	2022-07-26	DNA&RNA	26	female	X-8B	0	0	0	1	0	7	84.8	13.2	5.936	0.924	3.46	92	10.2	0.183	8.7	0	0	0	1	0	1	0	0	0	0	0	0	0	0	0	0	0	0	0	0	0	0	0	0	0	0	0	0	0
157	2022-07-26	DNA&RNA	57	male	X-9A	1	2022-06-28	0	1	0	2.84	93.2	0.4	2.64688	0.01136	2.41	73	87.1	1.46	57.1	0	0	0	0	0	0	0	0	0	0	0	0	0	0	0	0	0	0	0	0	0	0	0	0	0	1	0	0	0
158	2022-07-26	DNA&RNA	59	female	X-10A	1	2022/4/14	0	1	0	12.2	88.1	2.3	10.7482	0.2806	2.31	78	1.3	N	10.2	0	0	0	0	0	0	0	0	0	0	0	0	0	0	0	0	0	0	0	0	0	0	0	1	0	0	0	0	0
159	2022-07-28	DNA	3	female	T-C	1	2021-08-25	0	1	1	0.36	41.7	33.3	0.15012	0.11988	2.39	66	11	0.06	9.8	0	0	0	0	0	0	0	0	0	0	0	0	0	0	0	0	0	0	0	0	0	0	0	0	0	0	0	0	0
160	2022-07-28	DNA	10	male	T-C	1	0	0	1	1	0.35	2.8	94.3	0.0098	0.33005	1.99	58	57.5	0.29	10.2	0	0	0	0	0	0	0	0	0	1	0	0	0	0	0	1	0	0	0	0	0	0	0	0	0	0	0	0	0
161	2022-07-28	DNA&RNA	41	male	X-8A	0	0	0	1	0	16.6	88.8	6.8	14.7408	1.1288	4.14	122	1.4	0.02	21.7	0	0	0	0	0	1	0	0	0	0	0	0	0	0	0	0	0	0	0	0	0	0	0	0	0	0	0	0	0
162	2022-07-28	DNA&RNA	88	male	X-ICU A	0	0	0	1	0	8.31	62.5	23.7	5.19375	1.96947	3.67	109	7	0.081	12.3	1	0	0	0	0	0	0	0	0	1	0	0	0	0	0	0	0	0	0	0	0	0	0	1	0	0	0	0	0
163	2022-07-29	DNA	14	male	X-1B	1	0	0	1	0	1.1	70.8	25	0.7788	0.275	2.61	78	95.1	0.136	10.4	0	0	0	0	0	0	0	0	0	1	0	0	0	0	0	1	0	0	0	0	0	0	0	0	0	0	0	0	0
164	2022-07-29	DNA	36	male	X-9B	1	2022-06-24	0	0	0	3	56.3	19.7	1.689	0.591	2.37	77	130.8	0.172	9.1	0	1	0	0	0	0	1	0	0	0	0	0	0	0	0	0	0	0	0	0	0	0	0	0	0	0	0	0	1
165	2022-07-29	DNA	38	male	H-14A	1	2022-07-19	0	1	1	0.02	0	0	0	0	1.99	58	173.3	N	14	0	0	0	0	0	0	0	0	0	0	0	0	0	0	0	0	0	1	0	0	0	0	0	0	0	0	0	0	0
166	2022-07-29	DNA	42	female	H-9A	1	0	0	1	1	0.09	0	0	0	0	2.18	66	50.9	0.11	15.5	0	0	0	0	0	0	0	0	1	0	0	0	0	0	0	1	0	0	0	0	0	0	0	0	0	1	0	0	0
167	2022-07-29	DNA	42	male	H-10A	1	2022-05-05	0	1	0	1.87	85.5	8.2	1.59885	0.15334	2.42	68	215.5	1.28	19.7	0	0	0	0	0	0	0	0	0	1	0	0	0	0	0	1	0	0	0	0	0	0	0	1	0	0	0	0	0
168	2022-07-29	DNA	63	female	H-8A	1	0	0	1	1	0.48	53.4	11.4	0.25632	0.05472	1.66	48	67.5	0.288	7.6	0	0	0	0	0	0	0	0	0	1	0	0	0	1	0	0	0	0	0	0	0	0	0	0	0	0	0	0	0
169	2022-07-29	DNA	64	male	H-8A	1	0	0	1	1	0.25	2	92.2	0.005	0.2305	2.06	61	180.6	N	7.7	0	0	0	1	0	0	0	0	1	0	0	0	0	1	0	1	0	0	0	0	0	0	0	0	0	0	0	0	0
170	2022-08-02	DNA	5	male	X-ICU	1	0	0	1	1	0.4	21.1	74.4	0.0844	0.2976	1.57	49	2.2	408	16.7	0	0	0	0	0	0	0	0	0	1	0	0	0	0	0	0	0	0	1	0	0	0	0	0	0	0	0	0	0
171	2022-08-02	DNA	32	male	H-9A	1	0	0	1	0	2	79.6	3.9	1.592	0.078	2.87	94	133	0.106	5.5	0	0	0	0	0	0	0	0	0	1	0	0	0	0	0	1	0	0	0	0	0	0	0	0	0	0	0	0	0
172	2022-08-02	DNA	62	female	H-8A	1	0	0	0	0	13.45	94.2	3.8	12.6699	0.5111	2.27	63	11.2	0.569	115	0	0	0	0	0	0	0	0	0	1	0	0	0	0	0	0	0	0	0	0	0	0	0	0	0	0	0	0	0
173	2022-08-02	DNA	72	male	H-8A	1	0	0	0	1	0.33	8.3	90.1	0.02739	0.29733	2.34	69	70.4	N	19.5	0	0	0	0	0	0	0	0	1	0	0	0	0	0	0	1	0	0	0	0	0	0	0	0	0	1	0	0	0
174	2022-08-04	DNA	4	male	X-1B	1	0	0	0	1	0.63	1.6	98.4	0.01008	0.61992	2.43	64	27.6	0.207	12.1	0	0	0	0	0	0	0	0	0	0	0	0	0	0	0	0	0	0	0	0	0	0	0	0	0	0	0	0	0
175	2022-08-04	DNA	44	male	H-9A	1	0	0	0	1	0.42	28.8	69.8	0.12096	0.29316	1.83	57	125.4	0.127	11.5	0	0	0	1	0	0	0	0	0	0	0	0	0	0	0	0	0	0	0	0	0	0	0	0	0	0	0	0	0
176	2022-08-04	DNA	57	male	H-9A	1	0	0	0	1	0.45	29.5	69	0.13275	0.3105	1.38	45	103.3	0.17	17.3	1	0	0	0	0	0	0	0	0	0	0	0	0	0	0	0	0	0	0	0	0	0	0	0	0	0	0	0	0
177	2022-08-04	DNA	68	male	T-ICU	0	0	0	0	0	24.18	87.8	6.2	21.23	1.49916	1.51	47	100.1	0.77	26.4	0	0	0	1	0	0	0	0	0	1	0	0	0	0	0	0	0	0	0	0	0	0	0	0	0	0	0	0	0
178	2022-08-04	DNA&RNA	18	male	H-9A	1	0	0	1	1	0.8	7.1	75.9	0.0568	0.6072	2.78	78	80.6	0.155	13.2	0	0	0	0	0	0	0	0	0	0	0	0	0	0	0	0	0	0	0	0	0	0	0	0	0	0	0	0	0
179	2022-08-04	DNA&RNA	56	female	H-11A	1	2021-09-16	0	1	0	8.12	29	63.5	2.3548	5.1562	2.65	92	11.8	0.09	4	0	0	0	0	0	0	0	0	0	1	0	0	0	0	0	0	0	0	0	0	0	0	0	1	0	0	0	0	0
180	2022-08-04	DNA&RNA	58	female	X-4A	0	0	0	1	0	13.5	91.2	5.5	12.312	0.7425	3.23	110	15	1.55	8.6	1	0	0	0	0	0	0	0	0	0	0	0	0	0	0	0	0	0	0	0	0	0	0	0	0	0	0	0	0
181	2022-08-05	DNA	0	female	X-1B	1	0	0	1	1	8	0.5	41.2	0.04	3.296	2.15	65	2.9	0.275	7.6	0	0	0	0	0	0	0	0	0	1	0	0	0	0	0	1	0	0	0	0	0	0	0	0	0	0	0	0	0
182	2022-08-05	DNA	25	female	X-10A	1	2022-02-08	0	1	0	3.5	72.5	18.4	2.5375	0.644	2.52	87	6.5	0.095	44.7	0	0	0	0	0	0	0	0	0	1	0	0	0	0	0	0	0	0	0	0	0	0	0	1	0	0	0	0	1
183	2022-08-05	DNA&RNA	28	male	X-ICU A	0	0	0	0	0	16.33	87.1	5.9	14.2234	0.96347	4.71	149	135.8	0.5	38.1	0	0	0	0	0	0	0	0	0	0	0	0	0	0	0	0	0	0	0	0	0	0	0	0	0	0	0	0	0
184	2022-08-05	DNA&RNA	34	male	H-10A	1	2022-03-22	0	1	0	2.51	77.6	12.2	1.94776	0.30622	1.95	59	55.8	0.077	19.2	0	0	0	0	0	0	0	0	0	1	0	0	0	0	1	0	0	0	0	0	0	0	0	1	0	0	0	0	0
185	2022-08-05	DNA&RNA	59	male	ICU	0	0	0	1	0	6.2	67.9	26.2	4.2098	1.6244	2.43	73	38.7	15.5	57.3	0	1	0	0	0	1	0	0	0	1	0	0	0	0	0	0	0	0	0	0	0	0	0	0	0	0	0	0	0
186	2022-08-05	DNA&RNA	78	female	X-ICU A	0	0	0	1	0	7.51	63.7	27	4.78387	2.0277	3.5	101	57.8	0.368	6.4	1	0	0	0	0	1	0	0	0	0	0	0	0	0	0	0	0	0	0	0	0	0	0	0	0	0	0	0	0
187	2022-08-09	DNA	3	female	T-C	1	0	0	1	1	1.22	27.9	50	0.34038	0.61	1.93	59	1.7	0.38	7.7	0	0	0	0	0	0	0	0	0	1	0	0	0	0	0	0	0	0	0	0	0	0	0	1	0	0	0	0	0
188	2022-08-09	DNA	3	male	H-10A	1	2022-06-01	0	1	0	10.58	85.8	11	9.07764	1.1638	2.57	85	0.6	N	7.9	0	0	0	0	0	0	0	0	0	1	0	0	0	0	0	0	0	0	0	0	0	0	0	1	0	0	0	0	1
189	2022-08-09	DNA	46	male	X-18A	1	0	0	1	1	0.4	55	37.4	0.22	0.1496	2.15	65	326.7	1.03	8.7	1	0	0	0	0	0	0	0	0	1	0	0	0	0	0	0	0	0	1	0	0	0	0	0	0	0	0	0	0
190	2022-08-09	DNA	54	female	H-7A	1	2022-03-02	0	1	0	4.21	88.1	8.3	3.70901	0.34943	2.73	86	28.9	0.09	7.8	0	0	0	0	0	0	0	0	0	0	0	0	0	0	0	0	0	0	0	0	0	0	0	0	0	0	0	0	0
191	2022-08-09	DNA&RNA	40	male	X-8A	0	0	0	1	0	7	44.5	39.9	3.115	2.793	4.89	144	1	N	20	0	0	0	0	0	0	0	0	0	0	0	0	0	0	0	0	0	0	0	0	0	0	0	0	0	0	0	0	0
192	2022-08-09	DNA&RNA	59	male	H-7A	1	2021-09-05	0	1	0	5.36	55	25	2.948	1.34	4.28	132	2.4	0.029	22.5	0	0	0	0	0	0	0	0	0	1	0	1	0	0	0	0	0	0	0	0	0	0	0	0	0	0	0	0	0
193	2022-08-09	DNA&RNA	61	female	H-8A	1	0	0	0	1	2.4	19.7	16.2	0.4728	0.3888	2.58	74	172.9	0.627	19.9	1	1	0	0	0	0	0	0	0	1	0	0	0	0	0	1	0	0	0	0	0	0	0	0	0	0	0	0	0
194	2022-08-12	DNA	14	male	X-1B	1	0	0	1	0	3.03	49.8	48.2	1.50894	1.46046	3.6	93	4.6	0.095	5.9	0	0	0	0	0	0	0	0	0	0	0	0	0	0	0	0	0	0	0	0	0	0	0	0	0	0	0	0	1
195	2022-08-12	DNA	43	male	H-9A	1	0	0	0	0	56.9	19.9	0	11.3231	0	1.65	55	190.2	2.02	19.8	0	0	0	0	0	1	0	0	0	0	0	0	0	0	0	0	0	0	0	0	0	0	0	0	0	0	0	0	0
196	2022-08-12	DNA	45	male	H-8A	1	0	0	1	0	2.83	48.6	40.2	1.37538	1.13766	1.85	59	48.8	N	3.7	0	0	0	0	0	0	0	0	1	0	0	0	0	0	1	0	0	0	0	0	0	0	0	0	0	0	0	0	0
197	2022-08-12	DNA	55	male	T-4B	1	0	0	1	0	3.59	72.5	20.3	2.60275	0.72877	2.92	86	83.7	0.21	9.7	1	1	1	0	0	0	0	0	0	1	0	0	0	0	0	1	0	0	0	0	0	0	0	0	0	0	0	0	0
198	2022-08-12	DNA	60	male	H-9A	1	0	0	0	0	3.86	70.8	23.4	2.73288	0.90324	3.14	81	61	0.307	5.2	1	0	0	1	0	0	1	0	0	1	0	0	0	0	0	0	0	0	0	0	0	0	0	0	0	0	0	0	0
199	2022-08-12	DNA	70	male	X-6A	0	0	0	0	0	11.1	81	7	8.991	0.777	2.9	86	104.6	343	25.4	1	0	0	0	1	0	1	1	0	0	0	0	0	0	0	0	0	0	0	0	0	0	0	0	0	0	0	0	0
200	2022-08-12	DNA&RNA	23	male	X-14A	0	0	0	1	0	9.55	72.3	16.8	6.90465	1.6044	4.16	90	70.7	0.052	5.2	0	0	0	0	0	0	0	0	0	0	0	0	0	0	0	0	0	0	0	0	0	0	0	0	0	0	0	0	0
201	2022-08-12	DNA&RNA	30	male	H-11A	1	2022-05-27	0	0	1	1.7	11.9	83.6	0.2023	1.4212	1.66	58	15.2	N	20.3	0	0	0	0	0	0	0	0	0	0	1	0	0	0	0	0	0	0	0	0	0	0	0	1	0	0	0	0	0
202	2022-08-12	DNA&RNA	31	male	OPD	0	0	0	0	0	9.8	13.8	73.6	1.3524	7.2128	N	N	6.2	0.27	N	N	N	N	N	N	N	N	N	0	0	0	0	0	0	0	0	0	0	0	0	0	0	0	1	0	0	0	0	0
203	2022-08-12	DNA&RNA	57	male	X-ICU A	1	0	0	1	1	0.51	43.2	52.9	0.22032	0.26979	2.7	82	167.6	0.347	49.6	0	0	1	1	0	0	0	0	0	1	0	0	0	0	0	0	0	0	1	0	0	0	0	0	0	0	0	0	1
204	2022-08-16	DNA	3	female	X-1B	1	0	0	0	1	1.12	33.9	60.7	0.37968	0.67984	3.36	97	0.6	0.047	N	0	0	0	0	0	0	0	0	0	0	0	0	0	0	0	0	0	0	0	0	0	0	0	0	0	0	0	0	0
205	2022-08-16	DNA	7	female	T-C	1	0	0	1	1	0.46	6.5	91.3	0.0299	0.41998	2.06	57	1.4	0.07	6	0	0	0	1	0	0	0	0	0	0	0	0	0	0	0	0	0	0	0	0	0	0	0	0	0	1	0	0	0
206	2022-08-16	DNA	66	male	H-7A	1	2018-01-19	0	1	0	3.8	87.9	5.2	3.3402	0.1976	2.01	63	100.4	2	11.2	0	0	0	0	0	0	0	0	0	1	0	0	0	0	0	0	0	0	1	0	0	0	0	0	0	0	0	0	0
207	2022-08-16	DNA&RNA	40	female	X-14A	0	0	0	1	0	18.7	89.6	6.5	16.7552	1.2155	2.29	71	104.8	0.115	4.46	0	0	0	0	0	1	0	0	0	0	0	0	0	0	0	0	0	0	0	0	0	0	0	0	0	0	0	0	0
208	2022-08-18	DNA	4	male	X-1B	0	0	0	1	0	7.12	33.7	53.5	2.39944	3.8092	N	N	224.2	1.4	N	0	0	0	0	0	1	0	0	0	0	0	0	0	0	0	0	0	0	0	0	0	0	0	0	0	0	0	0	0
209	2022-08-18	DNA	35	male	H-14A	1	0	0	1	1	0.02	0	0	0	0	1.81	55	84.1	N	43.2	0	0	0	0	0	0	0	0	0	1	0	0	0	0	1	1	0	0	0	0	0	0	0	0	0	0	0	0	0
210	2022-08-18	DNA	36	male	H-9A	1	0	0	0	1	0.34	0	0	0	0	2.2	70	108.1	0.076	8.7	1	0	0	0	0	0	0	0	0	1	0	0	0	0	0	0	0	0	0	0	0	0	0	0	0	1	0	0	0
211	2022-08-18	DNA&RNA	25	male	X-9B	1	2022-07-15	0	0	0	5.1	89.9	2.9	4.5849	0.1479	2.19	70	8.9	0.092	9.4	0	0	0	0	0	0	0	0	0	0	0	0	0	0	0	0	0	0	0	0	0	0	0	0	0	0	0	0	0
212	2022-08-18	DNA&RNA	36	male	H-8A	1	0	0	0	0	8.08	82	14.2	6.6256	1.14736	2.05	65	169.2	1.12	5.3	0	0	0	0	0	0	0	0	0	0	0	1	0	0	0	0	0	0	0	0	0	0	0	0	0	0	0	0	0
213	2022-08-19	DNA	59	male	ICU	0	0	0	1	0	8.81	90.2	4.3	7.94662	0.37883	3.11	108	22	64.9	91.8	0	1	0	1	1	0	0	0	1	0	0	0	0	0	1	0	0	0	0	0	0	0	0	0	0	0	0	0	0
214	2022-08-19	DNA	64	female	X-18A	1	0	0	1	0	0.9	71	25.7	0.639	0.2313	2.23	66	199.7	0.501	6.8	0	0	0	0	0	0	1	0	0	0	0	0	0	0	0	0	0	0	0	0	0	0	0	0	0	0	0	0	0
215	2022-08-19	DNA&RNA	34	male	OPD	0	0	0	0	N	N	N	N	N	N	N	N	N	N	N	N	N	N	N	N	N	N	N	0	0	0	0	0	0	0	0	0	0	0	0	0	0	0	0	0	0	0	0	0
216	2022-08-23	DNA	50	male	OPD	0	0	0	1	0	8.1	68.6	25.3	5.5566	2.0493	3.49	100	24.8	0.116	12.6	0	0	0	0	0	0	0	0	1	0	0	0	0	0	1	0	0	0	0	0	0	0	0	0	0	0	0	0	0
217	2022-08-23	DNA&RNA	4	male	H-10A	1	2022-07-12	0	0	0	2.71	54	9.8	1.4634	0.26558	3.19	100	2.6	N	39.2	0	0	0	0	0	1	0	0	0	0	0	0	0	0	0	0	0	0	0	0	0	0	0	0	0	0	0	0	0
218	2022-08-23	DNA&RNA	20	female	H-9A	1	0	0	0	1	0.35	12.8	85.9	0.0448	0.30065	2.48	81	92.7	0.202	7.5	0	0	0	0	0	0	0	0	0	0	0	0	0	0	0	0	0	0	0	0	0	0	0	0	0	0	0	0	0
219	2022-08-25	DNA	2	female	X-1B	1	0	0	0	0	9.52	68.2	20.6	6.49264	1.96112	3.39	96	1	0.111	12.8	0	0	0	0	0	0	0	0	0	0	0	0	0	0	0	0	0	0	0	0	0	0	0	0	0	0	0	0	0
220	2022-08-25	DNA	41	female	X-9B	1	2022-04-07	0	1	1	0.2	63.8	29.4	0.1276	0.0588	2.26	73	272.9	0.182	20.9	0	0	0	0	0	0	0	0	0	1	0	0	0	0	0	0	0	1	0	0	0	0	0	0	0	0	0	0	0
221	2022-08-25	DNA	44	male	ICU	0	0	0	1	0	17.39	90.1	5	15.6684	0.8695	2.75	85	370	24.74	266.9	0	0	0	0	0	0	0	0	0	1	0	0	0	0	0	0	0	0	1	0	0	0	0	0	0	0	0	0	0
222	2022-08-25	DNA	50	male	X-10A	1	2022-07-16	0	1	0	7.96	79.7	3.1	6.34412	0.24676	1.88	68	140.2	0.801	133.7	0	0	0	0	0	0	0	0	0	0	0	0	0	0	0	0	0	0	0	0	0	0	0	0	0	0	0	0	0
223	2022-08-25	DNA	51	male	H-9A	1	0	0	1	1	4.06	9.5	90.4	0.3857	3.67024	1.65	54	89.2	0.593	27.1	0	0	0	0	0	0	0	0	1	0	0	0	0	0	1	0	0	0	0	0	0	0	0	0	0	0	0	0	0
224	2022-08-25	DNA	52	female	X-7A	0	0	0	0	0	1.58	70.9	23.4	1.12022	0.36972	2.56	85	72.8	2.93	2.29	0	0	0	1	0	0	0	0	1	0	0	0	0	0	0	1	0	0	0	0	0	0	0	0	0	0	0	0	0
225	2022-08-25	DNA&RNA	7	female	H-10A	1	2022-05-17	0	1	0	3.19	66.8	23.9	2.13092	0.76241	2.77	95	0.7	0.061	4.3	0	0	0	0	0	0	0	0	0	0	0	0	0	0	0	0	0	0	0	0	0	0	0	1	0	0	0	0	0
226	2022-08-26	DNA	14	female	X-1B	0	0	0	1	0	9.7	79.1	11.2	7.6727	1.0864	4.45	91	56.8	0.049	4.9	0	0	0	0	0	0	0	0	0	0	0	0	0	0	0	0	0	0	0	0	0	0	0	0	0	0	0	0	0
227	2022-08-26	DNA	51	male	OPD	0	0	0	1	0	6.9	78.8	12.6	5.4372	0.8694	3.41	91	176.2	0.22	4.3	N	N	N	N	N	N	N	N	0	0	0	0	0	0	0	0	0	0	0	0	0	0	0	0	0	0	0	0	0
228	2022-08-26	DNA	54	male	ICU	0	0	0	0	0	6.3	83.4	4.8	5.2542	0.3024	4.21	127	18.1	46.2	44.1	1	0	0	0	0	0	1	0	1	0	0	0	0	0	0	1	0	0	0	0	0	0	0	0	0	0	0	0	0
229	2022-08-26	DNA&RNA	80	male	X-ICU A	0	0	0	1	0	7.18	91	6.1	6.5338	0.43798	3.22	99	84.1	0.466	8.3	1	1	0	0	0	0	0	0	0	1	0	0	0	0	0	0	0	0	0	0	0	0	0	1	0	0	0	0	0
230	2022-08-30	DNA	42	male	H-8A	1	0	0	1	1	0.64	1.3	97.7	0.00832	0.62528	2.8	87	44.4	0.11	23.8	0	0	0	0	0	0	0	0	1	0	0	0	0	0	1	0	0	0	0	0	0	0	0	0	0	0	0	0	0
231	2022-08-30	DNA	48	male	X-9C	1	2021-10-09	0	0	1	0.1	25.9	6.5	0.0259	0.0065	2.24	77	241.5	0.95	26.2	0	0	0	0	0	0	0	0	0	1	0	0	0	0	0	0	0	0	0	0	0	0	0	0	0	1	0	0	0
232	2022-08-31	DNA	N	female	OPD	0	0	0	1	N	N	N	N	N	N	N	N	N	N	N	N	N	N	N	N	N	N	N	0	0	0	0	0	0	0	0	0	0	0	0	0	0	0	0	0	0	0	0	0
233	2022-08-31	DNA	37	male	X-20A	0	0	0	1	0	5.09	68	13.4	3.4612	0.68206	2.21	69	N	N	15.7	0	0	0	1	0	0	0	0	0	1	0	0	0	0	0	0	0	1	0	0	0	0	0	1	0	0	0	0	0
234	2022-09-01	DNA&RNA	32	male	X-14A	0	0	0	1	0	4.9	78.8	14.7	3.8612	0.7203	2.24	73	18.8	0.205	15.9	1	0	0	1	0	1	0	0	0	1	0	0	0	0	0	0	0	0	0	0	0	0	0	0	0	0	0	0	0
235	2022-09-01	DNA&RNA	59	male	H-11A	1	2021-08-23	0	0	0	3.85	39.1	42.1	1.50535	1.62085	2.24	73	38.9	0.23	5.1	1	0	0	0	0	0	0	0	0	1	0	0	0	0	0	0	0	0	0	0	0	0	0	1	0	0	0	0	0
236	2022-09-02	DNA	17	male	H-14A	1	2022-08-29	0	1	1	0.04	N				2.23	68	115.8	N	8.4	0	0	0	0	0	0	0	0	0	0	0	0	0	0	0	0	0	0	0	0	0	0	0	0	0	0	0	0	0
237	2022-09-02	DNA	64	female	H-8A	1	0	0	1	1	0.64	45.9	39.5	0.29376	0.2528	2.07	68	45.8	0.089	9	0	0	0	0	0	0	0	0	0	0	0	0	0	0	0	0	0	0	0	0	0	0	0	0	0	0	0	0	0
238	2022-09-06	DNA	0	female	X-1B	0	0	0	1	0	20.35	50	26.5	10.175	5.39275	3.64	118	0.6	0.285	25	0	0	0	0	0	0	0	0	0	1	0	0	0	0	0	0	0	0	0	0	0	0	0	0	0	0	0	0	0
239	2022-09-06	DNA	18	male	H-8A	1	0	0	0	1	2.56	12.4	82.4	0.31744	2.10944	2.01	60	0.5	N	6.1	0	0	0	0	0	0	0	0	0	0	0	0	0	0	0	0	0	0	0	0	0	0	0	0	0	0	0	0	0
240	2022-09-06	DNA	21	male	X-ICU	1	2021-03-02	0	1	0	7.85	80.1	14.8	6.28785	1.1618	2.72	102	107.7	0.131	12.5	0	0	0	0	0	0	0	0	0	1	0	0	0	0	0	0	0	0	0	0	0	0	0	0	0	0	0	0	1
241	2022-09-06	DNA	60	female	X-19A	0	0	0	1	0	9.5	86.5	4.1	8.2175	0.3895	3.12	93	65.2	0.19	11.6	1	0	0	1	0	0	1	0	0	0	0	0	0	0	0	0	0	0	0	0	0	0	0	0	0	0	0	0	0
242	2022-09-06	DNA	66	male	H-8A	1	0	0	0	1	0.43	77.6	0.1	0.33368	0.00043	2.23	52	87.4	0.21	20.7	1	0	0	0	0	0	1	0	0	1	0	0	0	0	0	0	0	0	0	0	0	0	0	0	0	0	0	0	0
243	2022-09-06	DNA	67	male	H-7A	1	0	0	0	0	6.33	80.5	13.2	5.09565	0.83556	1.43	46	67.3	0.207	124.6	1	0	0	0	0	0	0	0	0	0	0	0	0	0	0	0	0	0	0	0	0	0	0	0	0	0	0	0	0
244	2022-09-06	DNA&RNA	18	female	X-14A	0	0	0	0	0	4.3	57.9	29.4	2.4897	1.2642	3.04	103	39.3	N	16.9	0	0	0	0	0	1	0	0	0	0	0	0	0	0	0	0	0	0	0	0	0	0	0	1	0	0	0	0	0
245	2022-09-06	DNA&RNA	24	female	X-18A	1	0	0	1	1	0.1	33.9	38.3	0.0339	0.0383	1.78	59	265.5	0.4	81.7	0	0	0	0	0	0	0	0	0	1	0	0	0	0	1	0	0	0	1	0	0	0	0	0	0	0	0	0	0
246	2022-09-06	DNA&RNA	60	male	H-10A	1	2022-01-13	0	1	1	0.91	33.7	57.5	0.30667	0.52325	1.66	58	39.6	N	9.4	0	0	0	0	0	0	0	0	0	0	0	0	0	0	0	0	0	0	0	0	0	0	0	0	0	0	0	0	0
247	2022-09-06	DNA&RNA	89	female	ICU	0	0	0	1	0	11.35	85	6.7	9.6475	0.76045	2.85	89	66	0.435	9.5	1	1	0	0	1	0	0	0	0	0	0	0	0	0	0	0	0	0	0	0	0	0	0	0	0	0	0	0	0
248	2022-09-08	DNA	49	female	X-10A	1	2022-08-24	0	1	0	2.7	91.4	0.9	2.4678	0.0243	2.31	70	120.2	0.526	14.5	1	0	0	1	0	0	0	0	0	0	0	0	0	0	0	0	0	0	0	0	0	0	0	0	0	0	0	0	0
249	2022-09-08	DNA	52	female	X-14A	0	0	0	1	0	13.1	80.7	8.9	10.5717	1.1659	3.39	106	42.4	0.06	7.5	1	0	0	0	0	1	0	1	0	0	0	0	0	0	0	0	0	0	0	0	0	0	0	0	0	0	0	0	0
250	2022-09-08	DNA	82	female	H-7A	1	0	0	0	0	3.75	87	8.3	3.2625	0.31125	2.72	89	28.6	0.071	9.1	1	0	0	0	0	1	0	0	0	0	0	0	0	0	0	0	0	0	0	0	0	0	0	1	0	0	0	0	0
251	2022-09-08	DNA&RNA	58	female	H-4A ICU	1	2021-12-01	0	1	0	2.55	69	27.3	1.7595	0.69615	2.86	97	27	0.06	4.3	0	0	0	0	0	0	0	0	0	0	0	0	0	0	0	0	0	0	0	0	0	0	0	1	0	0	0	0	0
252	2022-09-08	DNA&RNA	58	female	X-ICU	1	0	0	1	1	0.27	18.5	77.8	0.04995	0.21006	1.54	46	82.1	0.054	17.2	0	0	0	0	0	0	0	0	0	1	0	0	0	0	0	0	0	0	1	0	0	0	0	0	0	0	0	0	0
253	2022-09-14	DNA	57	male	H-7A	1	0	0	1	0	2.56	71.5	12.6	1.8304	0.32256	2.03	65	49.2	N	5	1	0	0	0	1	0	1	0	0	0	0	0	0	0	0	0	0	0	0	0	0	0	0	0	0	0	0	0	0
254	2022-09-14	DNA&RNA	3	female	H-10A	1	0	0	1	0	4.05	34.8	59.2	1.4094	2.3976	2.69	85	2.5	N	2	0	0	0	0	0	0	0	0	0	1	0	0	0	0	0	0	0	0	0	0	0	0	0	0	0	0	0	0	0
255	2022-09-16	DNA	8	male	X-1B	1	0	0	1	0	5.91	90.6	5.6	5.35446	0.33096	3.79	111	2.5	0.092	5.3	0	0	0	0	0	0	0	0	0	0	0	0	0	0	0	0	0	0	0	0	0	0	0	1	0	0	0	0	0
256	2022-09-16	DNA	8	female	T-C	1	0	0	1	1	0.01	0	0	0	0	N	N	94.2	3.11	N	0	0	0	1	1	0	0	0	0	0	0	0	0	1	0	1	0	0	0	0	0	0	0	0	0	0	0	0	0
257	2022-09-16	DNA	27	male	X-10A	1	2022-08-11	0	1	0	2.8	61.9	31.4	1.7332	0.8792	1.68	63	132.9	0.67	19.1	0	0	0	0	0	0	0	0	0	0	0	0	0	0	0	0	0	0	0	0	0	0	0	1	0	0	0	0	1
258	2022-09-16	DNA	36	male	X-10A	1	2022-02-18	0	0	0	4.8	70	16.9	3.36	0.8112	3.01	113	2.7	3.07	11.8	0	0	0	0	0	0	0	0	0	1	0	0	0	0	1	1	0	0	0	0	0	0	0	0	0	0	0	0	0
259	2022-09-16	DNA	43	female	X-14A	0	0	0	0	0	3.7	79.8	5.1	2.9526	0.1887	3.11	96	12.8	N	8.4	0	0	0	0	0	1	0	0	0	1	0	0	0	0	0	0	0	0	0	0	0	0	0	0	0	0	0	0	0
260	2022-09-16	DNA	52	female	X-10A	1	2021-11-02	0	1	0	3	22.4	46.4	0.672	1.392	2.27	93	1.1	0.028	10.5	0	0	0	0	0	0	0	0	0	0	0	0	0	0	0	0	0	0	0	0	0	0	0	0	0	0	0	0	0
261	2022-09-16	DNA	65	male	H-7A	1	0	0	1	0	3.71	52.2	31.7	1.93662	1.17607	1.92	54	154.7	N	N	1	0	0	0	0	1	1	0	0	0	0	0	0	0	0	0	0	0	0	0	0	0	0	0	0	0	0	0	0
262	2022-09-16	DNA	70	female	H-8A	1	0	0	0	0	1.03	78.1	20.8	0.80443	0.21424	2.05	64	22.7	N	N	1	0	0	0	0	0	0	0	0	0	0	0	0	0	0	0	0	0	0	0	0	0	0	0	0	0	0	0	0
263	2022-09-16	DNA&RNA	6	male	H-10A	1	2021-12-02	0	0	0	6.2	59.2	23.8	3.6704	1.4756	4.11	96	4.4	0.068	3.3	0	0	0	0	0	0	0	1	0	0	1	0	0	0	0	0	0	0	0	0	0	0	0	0	0	0	0	0	0
264	2022-09-16	DNA&RNA	16	male	H-10A	1	2021-12-15	0	1	0	1.76	59.4	7.8	1.04544	0.13728	2.71	94	10.9	N	6.1	0	0	0	0	0	0	0	0	1	0	0	0	0	0	1	0	0	0	0	0	0	0	0	1	0	0	0	0	0
265	2022-09-16	DNA&RNA	18	male	H-11A	1	2021-03-11	0	0	0	2.76	90.5	4.2	2.4978	0.11592	2.14	73	1	0.05	5.4	0	0	0	0	0	0	0	1	0	0	0	0	0	0	0	0	0	0	0	0	0	0	0	1	0	0	0	0	0
266	2022-09-16	DNA&RNA	39	female	X-9C	1	2022-08-30	0	1	1	0	28	20	0	0	2.67	91	51.7	1.36	28.7	0	0	0	0	0	0	0	0	0	1	0	0	0	0	0	0	0	0	1	0	0	0	0	0	0	0	0	0	0
267	2022-09-16	DNA&RNA	41	female	H-9A	1	0	0	1	1	0.56	0.9	98	0.00504	0.5488	1.7	53	185.7	6.69	10	0	0	0	1	1	0	0	0	0	0	0	0	0	0	0	0	0	0	0	0	0	0	0	0	0	0	0	0	0
268	2022-09-16	DNA&RNA	62	female	H-9A	1	0	0	1	1	0.12	4.1	79.1	0.00492	0.09492	3.07	93	154	14.6	39	0	0	0	0	0	0	0	0	0	1	0	0	0	0	0	1	0	0	1	0	0	0	0	0	0	0	0	0	1
269	2022-09-16	DNA&RNA	65	female	H-9A	1	0	0	0	1	0.95	39.8	59.8	0.3781	0.5681	1.84	61	78.9	0.066	17.2	1	0	0	0	0	0	0	0	1	1	0	0	0	0	1	0	0	0	0	0	0	0	0	0	0	0	0	0	0
270	2022-09-20	DNA	35	male	X-7A	0	2022-09-15	0	0	0	8.38	77.4	16.6	6.48612	1.39108	5.03	138	10.3	2.19	32	0	0	0	1	0	0	0	0	0	0	0	0	0	0	0	0	0	0	0	0	0	0	0	0	0	0	0	0	0
271	2022-09-20	DNA&RNA	52	female	X-ICU A	0	0	0	1	0	11.97	83.7	11	10.0189	1.3167	3.09	93	137.2	0.593	N	0	0	0	0	0	0	0	0	0	1	0	0	0	0	0	0	0	0	1	0	0	0	0	0	0	0	0	0	0
272	2022-09-20	DNA&RNA	55	male	H-11A	1	2022-03-20	0	0	0	14.99	90.5	7.2	13.566	1.07928	2.35	81	185.1	N	6.5	0	0	0	0	0	0	0	0	0	0	0	0	0	0	0	0	0	0	0	0	0	0	0	0	0	0	0	0	0
273	2022-09-20	DNA&RNA	63	female	X-ICU A	0	0	0	1	0	14.24	84	5.7	11.9616	0.81168	2.96	84	30.2	9.11	15.9	1	0	0	0	0	0	0	1	0	0	0	0	0	0	0	0	0	0	0	0	0	0	0	0	0	0	0	0	0
274	2022-09-22	DNA	40	female	X-14A	0	0	0	1	0	9.5	52	34.5	4.94	3.2775	4.17	124	0.5	0.02	3.3	0	0	0	1	0	1	0	0	0	0	0	0	0	0	0	0	0	0	0	0	0	0	0	0	0	0	0	0	0
275	2022-09-22	DNA	48	male	H-9A	1	0	0	1	1	0.23	12.7	58.9	0.02921	0.13547	1.92	54	183.4	N	13.5	0	0	0	0	0	0	0	0	0	1	0	0	0	0	0	1	0	0	0	0	0	0	0	0	0	0	0	0	0
276	2022-09-23	DNA	16	male	H-9A	1	0	0	0	1	0.52	40.5	59.3	0.2106	0.30836	2.44	73	76.4	N	8.9	0	0	0	0	0	0	0	0	0	1	0	0	0	0	0	1	0	0	1	0	0	0	0	0	0	0	0	0	0
277	2022-09-23	DNA	32	female	H-8A	1	2022-02-02	0	1	1	0.72	2.6	88.1	0.01872	0.63432	1.9	63	36.6	N	11.2	0	0	0	0	0	0	0	0	1	0	0	0	0	0	0	1	0	0	0	0	0	0	0	0	0	0	0	0	0
278	2022-09-23	DNA	32	female	X-14A	1	0	0	1	0	7.9	88.2	5.3	6.9678	0.4187	3.11	81	133	0.663	5.2	0	0	0	1	0	1	0	0	0	0	0	0	0	0	0	0	0	0	0	0	0	0	0	0	0	0	0	0	1
279	2022-09-23	DNA	64	male	H-9A	1	0	0	1	1	0.14	13.6	73.1	0.01904	0.10234	2.22	63	22	0.128	17.8	1	0	1	0	0	1	0	0	0	0	0	0	0	0	0	0	0	0	0	0	0	0	0	0	0	1	0	0	0
280	2022-09-23	DNA&RNA	28	male	H-10A	1	2022-04-07	0	1	0	4.41	45.8	37.4	2.01978	1.64934	1.66	57	1.8	0.143	11.8	0	0	0	0	0	0	0	0	0	1	0	0	0	0	0	0	0	0	0	0	0	0	0	1	0	0	0	0	0
281	2022-09-23	DNA&RNA	63	female	H-13A	1	2022-09-13	0	1	1	0.09	0	0	0	0	2.91	86	118.6	N	13.9	1	0	0	0	1	0	0	1	0	0	0	0	0	0	0	0	0	0	0	0	0	0	0	0	0	0	0	0	0
282	2022-09-23	DNA&RNA	87	female	X-ICU	1	0	0	1	1	0.91	9.9	59.3	0.09009	0.53963	3.38	75	29.5	0.896	12.5	1	0	0	0	0	0	0	0	0	0	0	0	0	0	0	0	0	0	0	0	0	0	0	0	0	0	0	0	0
283	2022-09-27	DNA	40	male	H-13A	1	2022-09-23	0	1	1	0.06	0	0	0	0	3.54	90	70.2	0.876	22.6	0	0	0	0	0	0	0	0	0	0	0	0	0	0	0	0	0	0	0	0	0	0	0	0	0	0	0	0	1
284	2022-09-27	DNA	58	male	H-14A	1	2022-09-13	0	0	1	0.03	0	0	0	0	1.48	42	32	N	21.2	0	0	0	0	0	0	0	0	0	1	0	0	0	0	0	0	0	1	0	0	0	0	0	0	0	0	0	0	0
285	2022-09-27	DNA&RNA	7	female	H-10A	1	2022-08-09	0	1	0	2.93	68.9	14.3	2.01877	0.41899	2.35	71	13.4	0.482	17.1	0	0	0	0	0	0	0	0	0	1	0	0	0	0	0	0	0	0	1	0	0	0	0	1	0	0	0	0	0
286	2022-09-27	DNA&RNA	7	female	H-4A ICU	1	2022-09-05	0	1	1	3.04	0	0	0	0	2.53	78	60.1	2.09	101	1	0	1	1	0	0	0	0	0	0	0	0	0	0	0	0	0	0	0	0	0	0	0	0	0	0	0	0	0
287	2022-09-27	DNA&RNA	13	female	H-10A	1	2022-08-30	0	0	0	4.01	59.2	13.6	2.37392	0.54536	2.5	81	0.6	0.074	7.4	0	0	0	0	0	0	0	0	0	0	0	0	0	0	0	0	0	0	0	0	0	0	0	1	0	0	0	0	0
288	2022-09-27	DNA&RNA	43	female	ICU	0	0	0	1	0	16.87	83.6	6.8	14.1033	1.14716	2.27	68	61	2.52	48.2	0	0	0	0	0	0	0	0	0	0	0	0	0	0	0	0	0	0	0	0	0	0	0	0	0	0	0	0	0
289	2022-09-27	DNA&RNA	57	male	X-5C	0	0	0	1	0	3.8	55.9	20.5	2.1242	0.779	3.95	130	17.1	0.063	17.1	1	0	0	0	0	0	0	0	0	0	0	0	0	0	0	0	0	0	0	0	0	0	0	0	0	0	0	0	0
290	2022-09-27	DNA&RNA	65	male	H-4A ICU	1	0	0	1	1	0.06	0	0	0	0	1.39	45	181.6	0.23	10.8	1	0	0	0	0	0	1	0	0	1	0	0	0	0	0	1	0	0	0	0	0	0	0	0	0	1	0	0	0
291	2022-09-27	DNA&RNA	68	female	X-18A	1	0	0	1	0	4.9	11	3.3	0.539	0.1617	1.81	53	122.1	0.554	5.7	1	0	0	0	0	0	0	0	0	1	0	0	0	0	0	0	0	0	1	0	0	0	0	1	0	0	0	0	0
292	2022-09-29	DNA	1	male	X-1B	1	0	0	1	1	2.5	0.4	98.8	0.01	2.47	2.66	75	142.7	0.408	5.5	0	0	0	0	0	1	0	0	0	1	0	0	0	0	0	0	0	0	0	0	0	0	0	0	0	0	0	0	1
293	2022-09-29	DNA	17	male	X-1B	1	0	0	1	1	1.5	22.2	70.5	0.333	1.0575	2.68	81	115.1	0.233	11.4	0	0	0	0	0	0	0	0	1	0	0	0	0	0	1	0	0	0	0	0	0	0	0	0	0	0	0	0	0
294	2022-09-29	DNA	41	male	H-9A	1	0	0	0	1	0.1	27.3	70.2	0.0273	0.0702	1.39	43	114.1	0.1	2.42	0	0	0	0	0	0	0	0	0	1	0	0	0	0	1	1	0	0	0	0	0	0	0	0	0	0	0	0	0
295	2022-09-29	DNA	60	male	T-4B	1	2022/3/12	0	0	0	4.03	27.6	42.9	1.11228	1.72887	2.69	82	35	0.12	10.2	1	0	0	0	1	0	0	0	0	1	0	0	0	0	0	1	0	0	1	0	0	0	0	0	0	0	0	0	0
296	2022-09-30	DNA	33	male	H-7A	1	0	0	1	0	7.1	57.5	25.2	4.0825	1.7892	3.73	113	13	0.123	11	0	0	1	0	0	0	0	0	1	0	0	0	0	0	1	1	0	0	0	0	0	0	0	0	0	0	0	0	0
297	2022-09-30	DNA&RNA	18	male	OPD	0	0	0	1	N	N	N	N	N	N	N	N	N	N	N	N	N	N	N	N	N	N	N	0	0	0	0	0	0	0	0	0	0	0	0	0	0	0	0	0	0	0	0	0
298	2022-10-03	DNA	38	male	X-7A	0	2022-09-21	0	1	0	19.4	90.7	2.5	17.5958	0.485	3.42	113	22.7	0.965	82.4	0	0	0	1	0	0	0	0	0	0	0	0	0	0	0	0	0	0	0	0	0	0	0	0	0	0	0	0	0
299	2022-10-03	DNA&RNA	25	male	X-ICU	1	0	0	0	0	1.88	84	10.6	1.5792	0.19928	1.61	58	59.1	0.469	12.2	0	0	0	0	0	1	0	0	0	0	0	0	0	1	0	0	0	0	0	0	0	0	0	0	0	0	0	0	0
300	2022-10-09	DNA	10	male	X-1B	0	0	0	1	0	3.69	76	20.1	2.8044	0.74169	3.54	93	65.7	0.171	5.8	0	0	0	0	0	0	0	0	0	0	0	0	0	0	0	0	0	0	0	0	0	0	0	0	0	0	0	0	0
301	2022-10-09	DNA&RNA	50	male	X-20A	1	2022-01-27	0	0	0	1.7	69	25.2	1.173	0.4284	2	69	240.3	0.432	6.9	0	1	0	0	0	0	0	0	0	1	0	0	0	0	0	0	0	0	0	0	0	0	0	0	0	0	0	0	0
302	2022-10-12	DNA	2	male	T-6C	1	2022-09-20	0	1	0	3.7	38.5	21.3	1.4245	0.7881	3	103	13.2	0.205	20.7	0	0	0	1	0	0	0	0	0	0	0	0	0	0	0	0	0	0	0	0	0	0	0	0	0	0	0	0	0
303	2022-10-12	DNA	59	male	H-8A	1	0	0	1	1	0.43	31.9	59.1	0.13717	0.25413	2.3	68	34.5	N	15.6	0	0	0	0	0	0	0	0	1	0	0	0	0	0	1	0	0	0	0	0	0	0	0	0	0	0	0	0	0
304	2022-10-12	DNA	67	female	H-8A	1	0	0	1	0	1.29	42.1	52	0.54309	0.6708	2.32	71	68.5	0.709	N	1	0	0	0	0	0	0	0	0	0	0	0	0	0	0	0	0	0	0	0	0	0	0	0	0	0	0	0	1
305	2022-10-12	DNA	68	male	H-9A	1	0	0	1	1	0.38	28.1	53.7	0.10678	0.20406	1.66	56	11.6	N	22.4	1	1	1	0	0	0	0	1	0	0	0	0	0	0	0	0	0	0	0	0	0	0	0	0	0	0	0	0	0
306	2022-10-12	DNA&RNA	31	female	H-8A	1	0	0	1	1	0.1	0	0	0	0	1.82	54	231.1	1.74	11.1	0	0	0	0	0	0	0	0	0	1	0	0	0	0	0	1	0	0	0	0	0	0	0	0	0	0	0	0	0
307	2022-10-12	DNA&RNA	41	male	X-20A	1	0	0	1	0	1.4	87.1	1.9	1.2194	0.0266	2.35	72	3.9	N	13.9	0	0	0	1	0	0	0	0	0	0	0	0	0	0	0	0	0	0	0	0	0	0	0	0	0	0	0	0	0
308	2022-10-12	DNA&RNA	50	female	H-11A	1	2022-06-25	0	1	0	1.77	76.5	11.3	1.35405	0.20001	1.58	54	4.8	N	8.8	0	0	0	0	0	0	0	0	0	0	0	0	0	0	0	0	0	0	0	0	0	0	0	1	0	0	0	0	0
309	2022-10-12	DNA&RNA	59	female	X-9A	1	2022-10-09	0	0	1	0	6.7	46.7	0	0	1.89	52	370	24.6	10.5	0	0	0	0	0	0	0	0	1	0	0	0	0	0	0	1	0	0	0	0	0	0	0	0	0	0	0	0	0
310	2022-10-12	DNA&RNA	73	male	ICU	0	0	1	1	0	8.83	86.8	7.7	7.66444	0.67991	2.81	88	25.4	1.79	15.4	1	1	1	0	0	0	0	0	0	1	0	0	0	0	0	0	0	0	0	0	0	0	0	0	0	0	0	0	0
311	2022-10-12	DNA&RNA	65	female	H-8A	1	0	0	0	1	0.75	14.6	80.5	0.1095	0.60375	1.87	56	56.4	0.092	8.8	1	0	0	0	0	0	1	0	0	0	0	0	0	0	0	0	0	0	0	0	0	0	0	0	0	0	0	0	0
312	2022-10-14	DNA	14	male	X-1B	1	0	0	1	1	0.85	25.9	70.6	0.22015	0.6001	2.42	73	0.9	N	9	0	0	0	0	0	0	0	0	0	0	0	0	0	0	0	0	0	0	0	0	0	0	0	0	0	0	0	0	0
313	2022-10-14	DNA	33	male	H-9A	1	0	0	1	1	0.61	3.7	86.6	0.02257	0.52826	3.05	96	239	N	6.5	0	0	0	0	0	0	0	0	0	0	0	0	0	0	0	0	0	0	0	0	0	0	0	0	0	0	0	0	0
314	2022-10-14	DNA	64	male	H-7A	1	0	0	0	1	2.06	10.3	51.9	0.21218	1.06914	2.82	82	58.4	0.113	5.6	0	0	0	0	0	0	0	0	0	0	0	0	0	0	0	0	0	0	0	0	0	0	0	1	0	0	0	0	0
315	2022-10-14	DNA	66	female	X-ICU A	0	0	0	1	0	4.74	64.6	27.6	3.06204	1.30824	3.19	103	0.8	0.757	19.7	0	0	1	1	1	0	0	0	0	0	0	0	0	0	0	0	0	0	0	0	0	0	0	0	0	0	0	0	0
316	2022-10-14	DNA&RNA	67	female	H-8A	1	0	0	0	1	0.66	0.4	98.2	0.00264	0.64812	1.72	52	229.4	0.08	N	1	0	0	0	0	0	0	1	0	0	0	0	0	0	0	0	0	0	0	0	0	0	0	0	0	0	0	0	0
317	2022-10-18	DNA	4	male	X-1B	1	0	0	1	0	2	34.9	39.6	0.698	0.792	2.98	85	85.8	0.177	2.3	0	0	0	0	0	0	0	0	0	0	0	0	0	0	0	0	0	0	0	0	0	0	0	1	0	0	0	0	0
318	2022-10-18	DNA	25	female	X-5A	0	0	0	1	0	3.9	48.6	43.9	1.8954	1.7121	3.15	102	N	0.02	7.6	1	0	0	0	0	0	0	0	0	0	0	0	0	0	0	0	0	0	0	0	0	0	0	0	0	0	0	0	0
319	2022-10-18	DNA	47	male	X-14A	0	0	0	0	0	4.3	61.6	28.3	2.6488	1.2169	3.89	121	N	N	18.3	0	0	0	1	0	1	0	0	0	0	0	0	0	0	0	0	0	0	0	0	0	0	0	0	0	0	0	0	0
320	2022-10-18	DNA	50	male	X-8B	0	0	0	1	0	8.7	70.7	14.8	6.1509	1.2876	2.8	86	67.6	0.12	19.1	0	1	0	0	1	0	1	1	0	0	0	0	0	0	0	0	0	0	0	0	0	0	0	0	0	0	0	0	0
321	2022-10-18	DNA	64	female	X-7A	0	2022-10-03	0	0	0	7.78	74.1	15.6	5.76498	1.21368	2.68	90	N	N	43.9	0	0	0	1	1	0	0	0	0	0	0	0	0	0	0	0	0	0	0	0	0	0	0	0	0	0	0	0	0
322	2022-10-18	DNA	71	female	H-9A	1	0	0	1	1	0.05	0	0	0	0	2.37	75	3.9	0.17	10.9	1	1	1	1	0	0	0	1	0	0	0	0	0	0	0	0	0	0	0	0	0	0	0	0	0	0	0	0	0
323	2022-10-18	DNA&RNA	21	male	X-10A	1	2022-09-18	0	1	0	6.6	78.7	12	5.1942	0.792	1.61	56	17.8	N	9.8	0	0	0	0	0	0	0	0	0	0	0	0	0	0	0	0	0	0	0	0	0	0	0	0	0	0	0	0	0
324	2022-10-18	DNA&RNA	59	male	X-10C	0	0	0	1	0	3.5	68.7	16.7	2.4045	0.5845	2.8	81	68.9	0.596	4.7	1	0	1	0	0	0	0	0	1	0	0	0	0	0	1	0	0	0	0	0	0	0	0	0	0	0	0	0	0
325	2022-10-20	DNA	43	female	X-10A	1	2021-12-29	0	0	1	2.2	3.7	92.5	0.0814	2.035	1.66	59	90.9	N	32.8	0	1	0	0	0	0	0	0	0	0	0	0	0	0	0	0	0	0	0	0	0	0	0	1	0	0	0	0	0
326	2022-10-20	DNA	59	male	X-2E	0	0	0	1	0	24.92	92.2	3.3	22.9762	0.82236	3.68	103	62.7	0.51	11.9	0	0	0	1	0	0	0	0	0	0	0	0	0	0	0	0	0	0	0	0	0	0	0	0	0	0	0	0	0
327	2022-10-20	DNA	67	female	T-4B	1	0	0	1	0	3.45	47.2	46.1	1.6284	1.59045	2.79	92	5.7	N	N	0	0	0	0	1	0	0	0	0	0	0	0	0	0	0	0	0	0	0	0	0	0	0	0	0	0	0	0	0
328	2022-10-20	DNA&RNA	34	female	H-11A	1	2021-11-09	0	1	1	0.4	20.5	77	0.082	0.308	2.13	72	151.3	N	N	0	0	0	0	0	0	0	0	0	0	0	0	0	0	0	0	0	0	0	0	0	0	0	0	0	0	0	0	0
329	2022-10-20	DNA&RNA	77	male	X-ICU A	0	0	0	0	0	8.16	83.7	11.2	6.82992	0.91392	2.98	82	81.2	0.122	27.1	1	0	0	0	0	0	0	0	0	1	0	0	0	0	0	0	0	0	0	0	0	0	0	0	0	0	0	0	1
330	2022-10-21	DNA	31	male	H-11A	1	2022-01-12	0	1	1	1.31	38	35.4	0.4978	0.46374	1.48	49	3.8	0.08	19.4	0	0	0	0	0	0	0	0	0	0	0	0	0	0	0	0	0	0	0	0	0	0	0	1	0	0	0	0	1
331	2022-10-21	DNA&RNA	52	female	X-18A	1	0	0	1	1	6.6	0.7	40.3	0.0462	2.6598	2.05	66	10.9	0.853	10.2	0	0	0	0	0	0	0	0	0	0	0	0	0	0	0	0	0	0	0	0	0	0	0	0	0	0	0	0	0
332	2022-10-21	DNA&RNA	66	male	X-ICU 6B	0	0	0	1	0	7.5	21.1	51.4	1.5825	3.855	4.19	127	3.2	1.21	5.6	0	1	0	0	0	0	0	0	0	0	0	0	0	0	0	0	0	0	0	0	0	0	0	0	0	0	0	0	1
333	2022-10-25	DNA	55	male	H-8A	1	0	0	1	0	7.46	94.9	1.6	7.07954	0.11936	2.86	88	159	N	7.8	0	0	0	1	0	0	0	0	1	1	0	0	0	0	1	1	0	1	1	0	0	0	0	0	0	0	0	0	0
334	2022-10-25	DNA	71	male	H-9A	1	0	0	1	1	0.78	50.4	44	0.39312	0.3432	2.15	69	102.1	0.129	35.2	0	0	0	0	0	0	1	0	0	1	0	0	0	0	0	1	0	0	0	0	0	0	0	1	0	0	0	0	0
335	2022-10-25	DNA&RNA	39	male	H-14A	1	2022-10-11	0	1	1	0.01	0	0	0	0	2.16	64	58.6	N	24.2	0	0	0	1	0	0	0	0	1	0	0	0	0	0	0	1	0	0	0	0	0	0	0	0	0	0	0	0	0
336	2022-10-25	DNA&RNA	41	female	H-11A	1	2022-09-28	0	0	0	6.26	85	9.3	5.321	0.58218	2.56	70	36.9	N	17.7	0	0	0	0	0	0	0	0	0	0	0	0	0	0	0	0	0	0	0	0	0	0	0	0	0	0	0	0	0
337	2022-10-28	DNA	52	female	H-8A	1	0	0	1	0	4.4	88.6	9.7	3.8984	0.4268	2.28	79	227.2	N	5.8	0	0	0	1	0	0	0	0	0	1	0	0	0	0	0	1	0	0	0	0	0	0	0	0	1	0	0	0	1
338	2022-10-28	DNA&RNA	61	male	H-4A ICU	1	2017-08-03	0	0	0	0.71	85.2	13.2	0.60492	0.09372	2.07	64	201.4	7.16	10.5	1	0	0	0	0	0	0	1	0	1	0	0	0	0	0	0	0	0	0	1	0	0	0	0	0	0	0	0	0
339	2022-10-29	DNA	47	male	X-7A	0	2022/10/12	0	1	0	6.39	93.9	2	6.00021	0.1278	2.13	70	N	N	428	0	0	0	1	0	0	0	0	1	0	0	0	0	0	1	0	0	0	0	0	0	0	0	1	0	1	0	0	0
340	2022-10-29	DNA&RNA	69	male	H-11A	1	2021-08-03	0	1	0	8.7	80.3	15	6.9861	1.305	2.57	93	121.2	0.32	11.7	0	1	0	0	0	0	0	0	0	0	0	0	0	0	0	0	0	0	0	0	0	0	0	0	0	0	0	0	0
341	2022-11-02	DNA	13	male	X-1B	1	0	0	1	0	7	91.3	7.6	6.391	0.532	1.94	48	206.2	15.4	34.9	0	0	0	0	0	0	0	0	0	1	0	0	0	0	0	0	0	0	1	0	0	0	0	0	0	0	0	0	0
342	2022-11-02	DNA&RNA	47	female	ICU	0	0	0	1	0	17	85.6	7	14.552	1.19	3.05	96	15.4	0.14	19.6	0	1	0	0	0	0	0	0	0	0	0	0	0	0	0	0	0	0	0	0	0	0	0	0	0	0	0	0	0
343	2022-11-02	DNA&RNA	77	female	X-20A	1	0	0	1	1	5.7	5.7	1.8	0.3249	0.1026	2.39	76	334.5	10.4	96.8	1	0	0	0	0	0	0	0	0	1	0	0	0	0	0	0	0	0	0	0	0	0	0	0	0	0	0	0	0
344	2022-11-02	DNA&RNA	82	female	X-10C	0	0	0	1	0	5.9	83.6	7.4	4.9324	0.4366	2.77	84	66.4	0.306	7.6	0	1	1	1	1	0	0	0	0	1	0	0	0	0	0	0	0	0	0	0	0	0	0	0	0	0	0	0	0
345	2022-11-04	DNA	26	male	X-7A	0	2021-11-10	0	1	0	9.1	32.9	29.5	2.9939	2.6845	2.7	86	N	N	N	0	0	0	1	1	0	0	0	0	0	0	0	0	0	0	0	0	0	0	0	0	0	0	0	0	0	0	0	0
346	2022-11-04	DNA	77	female	T-4B	1	0	0	1	0	2.81	39.8	43.1	1.11838	1.21111	3.6	98	18.6	0.09	N	0	0	0	0	0	0	0	1	0	0	0	0	0	0	0	0	0	0	0	0	0	0	0	1	0	0	0	0	0
347	2022-11-04	DNA	80	male	T-4B	1	0	0	1	0	12.7	22.7	58.7	2.8829	7.4549	1.93	72	93.4	0.15	29.2	0	0	0	0	0	0	1	0	0	0	0	0	0	0	0	0	0	0	0	0	0	0	0	0	0	0	0	0	0
348	2022-11-04	DNA&RNA	24	male	H-11A	1	2022-08-14	0	1	0	5.28	88.1	7.3	4.65168	0.38544	2.43	72	12	N	10.6	0	0	0	0	0	0	0	0	0	0	0	0	0	0	0	0	0	0	0	0	0	0	0	1	0	0	0	0	0
349	2022-11-04	DNA&RNA	48	female	H-10A	1	2022-10-10	0	0	0	2.77	73.6	5.6	2.03872	0.15512	2.05	62	101.1	0.306	13.9	0	0	0	0	0	0	0	0	0	0	0	0	0	0	0	0	0	0	0	0	0	0	0	0	0	0	0	0	0
350	2022-11-04	DNA&RNA	74	male	X-20A	1	2022-10-06	0	1	0	6.7	82.1	2	5.5007	0.134	2.61	86	86.3	0.924	12.1	1	0	0	0	0	0	0	0	0	1	0	0	0	0	0	0	1	0	0	0	0	0	0	0	0	0	0	0	0
351	2022-11-08	DNA	14	female	T-C	1	0	0	0	1	0.28	28.6	64.3	0.08008	0.18004	1.44	46	7	0.3	N	0	0	0	0	1	0	0	0	0	0	0	0	0	0	0	1	0	0	0	0	0	0	0	0	0	0	0	0	0
352	2022-11-08	DNA	20	female	H-14A	1	2022-10-24	0	1	1	0.53	89.3	1.2	0.47329	0.00636	2.38	71	24.3	N	N	0	0	0	0	1	0	0	0	0	0	0	0	0	0	0	1	0	0	0	0	0	0	0	0	0	0	0	0	0
353	2022-11-08	DNA&RNA	9	male	H-10A	1	2022-10-13	0	0	0	5.63	81.6	9.4	4.59408	0.52922	2.36	74	0.3	N	10.2	0	0	0	0	0	0	0	0	0	0	0	0	0	0	0	0	0	0	0	0	0	0	0	0	0	0	0	0	0
354	2022-11-08	DNA&RNA	35	male	T-8B	0	0	0	0	0	5.54	78.8	14.1	4.36552	0.78114	3.51	101	88.6	0.03	N	0	0	0	1	1	0	0	0	0	0	0	0	0	0	0	0	0	0	0	0	0	0	0	0	0	0	0	0	0
355	2022-11-08	DNA&RNA	35	female	H-11A	1	2022-04-19	0	0	0	3.1	35.9	28.7	1.1129	0.8897	2.47	88	15	0.1	N	0	0	0	0	0	0	0	0	0	0	0	1	0	0	0	0	0	0	0	0	0	0	0	1	0	0	0	0	0
356	2022-11-08	DNA&RNA	57	male	H-10A	1	2022-09-20	0	0	0	7.37	83	4.9	6.1171	0.36113	2.16	68	80.6	0.589	65.3	0	0	0	0	0	0	0	0	0	0	0	0	0	0	0	0	0	0	0	0	0	0	0	0	0	0	0	0	0
357	2022-11-08	DNA&RNA	69	female	H-8A	1	0	0	0	1	0.99	46.9	28.9	0.46431	0.28611	2.48	76	25.9	0.128	N	0	0	0	0	0	0	0	0	0	1	0	0	0	0	0	0	0	0	0	0	0	0	0	0	0	0	0	0	0
358	2022-11-11	DNA	15	female	T-C	1	0	0	0	1	0.33	15.1	78.8	0.04983	0.26004	2.45	83	18.4	N	7.6	0	0	0	0	0	0	0	0	0	0	0	0	0	0	0	0	0	0	0	0	0	0	0	0	0	0	0	0	0
359	2022-11-11	DNA	50	female	X-18A	1	0	0	1	0	1.8	61.3	35.6	1.1034	0.6408	2.07	61	105	0.232	21.6	0	0	0	0	0	0	0	0	0	1	0	0	0	0	0	0	0	0	1	0	0	0	0	0	0	0	0	0	0
360	2022-11-11	DNA	66	male	X-18A	1	0	0	0	1	0.7	13.1	45.9	0.0917	0.3213	2.21	66	233.9	0.587	6.5	1	1	1	1	0	0	0	0	0	0	0	0	0	0	0	0	0	0	0	0	0	0	0	0	0	0	0	0	0
361	2022-11-11	DNA&RNA	51	male	X-18A	1	0	0	0	0	11.6	55.4	14	6.4264	1.624	3.05	106	19.5	0.22	15.9	1	0	0	0	0	0	0	0	0	0	0	0	0	0	0	0	0	0	0	0	0	0	0	0	0	0	0	0	0
362	2022-11-11	DNA&RNA	59	male	X-18A	1	2022-09-20	0	0	0	4.8	71	13.8	3.408	0.6624	2.41	82	263.6	0.617	33.7	1	0	0	0	1	0	0	0	0	0	0	0	0	0	0	0	0	0	0	0	0	0	0	0	0	0	0	0	1
363	2022-11-11	DNA&RNA	59	male	X-9C	1	2022-11-09	0	1	0	0.6	97.4	1.1	0.5844	0.0066	3.05	106	80.6	0.182	N	0	0	0	0	0	0	0	0	0	0	0	0	0	0	0	0	0	0	0	0	0	0	0	0	0	0	0	0	0
364	2022-11-15	DNA	96	female	X-ICU	0	0	0	1	0	6.63	73.9	15.5	4.89957	1.02765	3.88	117	1.3	0.433	N	1	0	0	0	0	0	0	0	0	1	0	0	0	0	0	1	0	1	0	0	0	0	0	1	0	0	0	0	1
365	2022-11-15	DNA&RNA	17	male	H-14A	1	2022-11-12	0	0	1	0.04	0	0	0	0	2.91	89	90.1	N	N	0	0	0	0	0	0	0	0	0	1	0	0	0	0	0	0	0	0	1	0	0	0	0	0	0	0	0	0	0
366	2022-11-16	DNA	8	male	X-1B	1	0	0	1	1	0.7	6.8	79.1	0.0476	0.5537	2.71	91	3.2	0.094	2.4	0	0	0	0	0	0	0	0	0	0	0	0	0	0	0	0	0	0	0	0	0	0	0	0	0	0	0	0	0
367	2022-11-16	DNA	15	male	X-1B	1	0	0	1	0	9.3	81.3	11.1	7.5609	1.0323	3.09	92	45.2	0.465	13.9	0	0	0	0	0	0	0	0	0	0	0	0	0	0	0	0	0	0	0	0	0	0	0	0	0	0	0	0	0
368	2022-11-16	DNA	27	male	H-9A	1	0	0	1	1	0.23	22.9	45.7	0.05267	0.10511	1.53	50	81.5	0.24	N	0	0	0	0	0	0	0	0	0	0	0	0	0	0	0	0	0	0	0	0	0	0	0	0	0	0	0	0	0
369	2022-11-16	DNA	38	male	X-14A	1	0	0	1	0	18.3	82.9	2	15.1707	0.366	3.52	115	0.5	0.14	31.1	0	0	0	1	0	1	0	0	0	0	0	0	0	0	0	0	0	0	0	0	0	0	0	1	0	0	0	0	0
370	2022-11-16	DNA	53	male	X-18A	1	0	0	0	1	0.7	3.6	62.2	0.0252	0.4354	1.5	46	250.1	0.434	12.7	0	0	0	0	0	0	0	0	0	1	0	0	0	0	0	0	0	0	1	0	0	0	0	0	0	0	0	0	0
371	2022-11-16	DNA&RNA	70	female	X-18A	1	0	0	1	0	2.2	75.8	20.8	1.6676	0.4576	2.07	68	140.6	0.36	11.7	1	0	0	0	0	0	0	0	0	0	0	0	0	0	0	0	0	0	0	0	0	0	0	1	0	0	0	0	0
372	2022-11-18	DNA	58	female	X-2A	0	0	0	1	0	5.48	86.4	5.7	4.73472	0.31236	2.72	82	115.1	0.087	4.7	1	0	0	0	1	0	0	0	0	0	0	0	0	0	0	0	0	0	0	0	0	0	0	0	0	0	0	0	1
373	2022-11-18	DNA&RNA	0	female	X-1B	0	0	0	1	0	8.8	43.7	36.4	3.8456	3.2032	4.23	132	0.5	0.267	26.6	0	0	0	0	0	0	0	0	0	0	0	0	0	0	0	0	0	0	0	0	0	0	0	0	0	0	0	0	0
374	2022-11-18	DNA&RNA	33	male	X-20A	1	2021-04-26	0	1	0	2.3	78.7	20.1	1.8101	0.4623	1.76	54	26	0.545	7.5	0	0	0	0	0	0	0	0	0	1	1	0	0	0	0	0	0	0	0	0	0	0	0	1	0	0	0	0	0
375	2022-11-23	DNA&RNA	56	male	X-ICU 6B	1	2022-10-11	0	1	0	2.8	22.6	70.5	0.6328	1.974	2.15	77	47.6	0.1	8.6	1	0	0	0	0	0	0	0	0	1	0	0	0	0	0	0	0	0	0	0	0	0	0	0	0	0	0	0	0
376	2022-11-23	DNA&RNA	62	male	H-13A	1	2022-11-20	0	0	0	2.99	96.8	2.2	2.89432	0.06578	4.19	130	1.5	N	25.6	1	0	0	1	0	0	0	0	1	0	0	0	0	0	1	0	0	0	0	0	0	0	0	0	0	0	0	0	0
377	2022-11-25	DNA	15	female	X-1B	1	0	0	0	0	8.75	76.4	12	6.685	1.05	2.2	71	3.9	N	5	0	0	0	0	0	0	0	0	0	0	0	0	0	0	0	0	0	0	0	0	0	0	0	0	0	0	0	0	0
378	2022-11-25	DNA	63	male	H-7A	1	0	0	0	0	3.1	77.7	11.9	2.4087	0.3689	1.86	55	1.6	N	N	0	0	0	0	0	0	0	0	0	0	0	0	0	0	0	0	0	0	0	0	0	0	0	1	0	0	0	0	0
379	2022-11-25	DNA&RNA	34	female	X-ICU	1	2022-09-30	0	1	0	10.8	77.8	10.2	8.4024	1.1016	3.27	110	46	45.6	53.9	0	0	0	0	0	0	0	0	0	0	0	0	0	0	0	0	0	0	0	0	0	0	0	0	0	0	0	0	0
380	2022-11-25	DNA&RNA	49	female	OPD	1	2022-06-13	0	1	N	N	N	N	N	N	N	N	N	N	N	0	0	0	0	0	0	0	0	0	1	0	0	0	0	0	1	0	0	0	0	0	0	0	1	0	0	0	0	0
381	2022-11-29	DNA	39	female	H-9A	1	0	0	1	1	0.86	42.6	55.8	0.36636	0.47988	1.55	54	6.4	0.137	N	0	0	0	0	0	0	0	0	0	0	0	0	0	0	0	0	0	0	0	0	0	0	0	0	0	0	0	0	0
382	2022-11-29	DNA	50	male	X-13A	0	2022-10-29	0	1	0	5.58	87.9	3.9	4.90482	0.21762	3.14	100	17	N	7.1	1	0	1	0	0	0	0	0	0	1	0	0	0	0	0	1	0	0	0	0	0	0	0	0	0	0	0	0	0
383	2022-12-29	DNA	56	male	ICU	0	2022-11-11	0	1	0	14.47	96.8	0.9	14.007	0.13023	2.67	88	13.1	1.1	94.7	1	0	1	1	0	0	0	0	0	1	0	0	0	0	0	1	0	0	1	0	0	0	0	1	0	1	0	0	0
384	2022-11-29	DNA	60	male	X-13A	0	2022-10-03	0	1	0	7.49	79.9	9.3	5.98451	0.69657	3.23	121	2.8	N	16.4	1	0	1	0	0	0	0	0	0	0	0	0	0	0	0	0	0	0	0	0	0	0	0	0	0	0	0	0	0
385	2022-11-29	DNA	67	male	ICU	0	2022-11-20	0	1	0	12.66	94.8	2	12.0017	0.2532	3.53	115	44	4.34	55.2	0	0	0	1	1	0	0	0	0	0	0	0	0	0	0	0	0	0	0	0	0	0	0	0	0	0	0	0	0
386	2022-11-29	DNA	68	male	H-9A	1	0	0	0	0	1.31	71.2	27.3	0.93272	0.35763	1.38	43	202.6	0.615	N	1	0	0	0	0	1	0	0	0	1	0	0	0	1	0	0	0	0	0	0	0	0	0	0	0	0	0	0	0
387	2022-11-29	DNA&RNA	5	female	H-15A	1	2022-11-29	0	0	0	3.25	77.9	1.2	2.53175	0.039	2.29	73	31.2	N	5.7	0	0	0	0	0	0	0	0	1	0	0	0	0	0	1	0	0	0	0	0	0	0	0	0	0	0	0	0	0
388	2022-11-29	DNA&RNA	14	male	H-15A	1	2022-11-10	0	1	1	0.58	78.2	9.8	0.45356	0.05684	2.84	79	64	N	N	0	0	0	0	0	0	0	0	0	0	0	0	0	0	0	0	0	0	0	0	0	0	0	0	0	0	0	0	0
389	2022-11-29	DNA&RNA	46	male	H-13A	1	2022-11-21	0	1	1	0.03	0	0	0	0	1.81	69	108	0.07	12.1	1	1	0	0	0	0	0	0	0	1	0	0	0	0	0	0	0	0	0	0	0	0	0	1	0	0	0	0	0
390	2022-11-29	DNA&RNA	58	female	H-13A	1	2022-11-14	0	1	0	10.54	86.6	2.3	9.12764	0.24242	3.47	90	12.9	0.07	22	0	0	0	0	0	0	0	0	0	0	0	0	0	0	0	0	0	0	0	0	0	0	0	0	0	0	0	0	0
391	2022-11-29	DNA&RNA	59	female	H-11A	1	2022-11-14	0	1	0	19.06	87.4	1.1	16.6584	0.20966	2.98	90	72.6	0.28	N	0	0	0	0	1	0	0	0	0	1	0	1	0	0	0	0	0	0	0	0	0	0	0	0	0	0	0	0	0
392	2022-11-29	DNA&RNA	70	male	H-9A	1	0	0	1	1	1.79	13.6	33.6	0.24344	0.60144	1.9	60	197.4	0.224	15.9	1	0	0	0	0	0	0	0	0	0	0	0	0	0	0	0	0	0	0	0	0	0	0	0	0	0	0	0	0
393	2022-12-02	DNA	36	female	H-14A	1	2022-11-24	0	1	1	0.27	6.7	90.3	0.01809	0.24381	3.12	99	44.1	N	N	0	0	0	1	1	0	0	0	0	0	0	0	0	0	0	0	0	0	0	0	0	0	0	0	0	0	0	0	0
394	2022-12-02	DNA	44	male	H-14A	1	2022-11-21	0	1	1	0.03	0	0	0	0	1.94	68	33.8	N	N	1	0	0	0	0	0	0	1	0	1	0	0	0	0	0	0	0	0	0	0	0	0	0	0	0	0	0	0	0
395	2022-12-02	DNA&RNA	12	male	H-10A	1	2022-10-11	0	0	1	1.1	25.6	47.8	0.2816	0.5258	2.01	64	2.7	N	36.3	0	0	0	0	0	0	0	0	0	0	0	0	0	0	0	0	0	0	0	0	0	0	0	0	0	0	0	0	0
396	2022-12-02	DNA&RNA	34	female	H-8A	1	0	0	1	1	0.35	2.5	97	0.00875	0.3395	2	62	59.6	0.17	2.03	0	0	0	0	0	0	0	0	0	0	0	0	0	0	0	0	0	0	0	0	0	0	0	0	0	0	0	0	0
397	2022-12-02	DNA&RNA	55	female	OPD	0	0	0	0	N	N	N	N	N	N	N	N	N	N	N	0	1	0	0	0	0	0	0	0	1	0	0	0	0	0	0	0	0	0	0	0	0	0	0	0	0	0	0	0
398	2022-12-07	DNA	31	female	X-ICU	1	0	0	0	0	14.12	92.5	6.2	13.061	0.87544	2.14	66	82.8	43.3	42.9	0	0	0	0	0	0	0	0	0	0	0	0	0	0	0	0	0	0	0	0	0	0	0	0	0	0	0	0	0
399	2022-12-07	DNA	33	female	X-9B	1	2022-06-08	0	1	0	3.5	68.6	25	2.401	0.875	2.36	71	153.9	1.02	11.6	0	0	0	0	0	0	0	1	0	1	0	0	0	0	0	0	0	0	0	0	0	0	0	1	0	0	0	0	0
400	2022-12-07	DNA	69	female	ICU	0	0	0	1	0	9.1	88	8.4	8.008	0.7644	3.21	100	206.8	69.8	27.4	1	0	0	0	1	0	0	0	1	1	0	0	0	0	1	1	0	0	0	0	0	0	0	0	0	0	0	0	0
401	2022-12-07	DNA&RNA	43	female	H-13A	1	2022-11-28	0	1	1	0.02	0	0	0	0	2.06	62	69.6	N	14.8	0	0	0	0	0	0	0	0	1	0	0	0	0	0	0	1	0	0	0	0	0	0	0	0	0	0	0	0	0
402	2022-12-07	DNA&RNA	46	male	X-18A	1	2020-10-21	0	1	1	0.3	1.6	97.1	0.0048	0.2913	1.73	60	98.8	N	35.6	0	0	0	0	0	0	0	0	0	0	0	0	0	0	0	0	0	0	0	0	0	0	0	0	0	0	0	0	0
403	2022-12-07	DNA&RNA	47	female	X-9A	1	2022-11-06	0	0	1	0.17	70.6	11.8	0.12002	0.02006	2	60	68.4	0.479	12	0	0	0	0	0	0	0	0	1	0	0	0	0	0	1	0	0	0	0	0	0	0	0	0	0	0	0	0	0
404	2022-12-09	DNA	3	male	X-1B	1	0	0	0	1	0.8	36.3	61.7	0.2904	0.4936	3.69	75	57.3	N	43.6	0	0	0	0	0	0	0	0	0	0	1	0	0	0	0	0	0	0	0	0	0	0	0	1	0	0	0	0	0
405	2022-12-09	DNA	22	male	X-10A	1	2022-10-02	0	1	0	2.5	60.1	32.7	1.5025	0.8175	2.8	98	22.5	0.322	11.7	0	0	0	1	0	0	0	0	0	0	0	0	0	0	0	0	0	0	0	0	0	0	0	1	0	0	0	0	1
406	2022-12-09	DNA	58	female	H-9A	1	0	0	1	0	13.04	20.4	18	2.66016	2.3472	1.49	54	26.1	0.087	N	0	0	0	0	0	0	1	0	0	1	0	0	0	0	0	0	0	0	0	0	0	0	0	0	0	0	0	0	0
407	2022-12-09	DNA	69	female	X-14A	0	0	0	1	0	5.4	78.3	11.3	4.2282	0.6102	2.5	87	37	0.077	5.5	1	0	1	1	0	1	0	0	0	0	0	0	0	0	0	0	0	0	0	0	0	0	0	1	0	0	0	0	0
408	2022-12-09	DNA&RNA	21	male	X-9B	1	2022-11-11	0	0	0	4.3	62.8	5	2.7004	0.215	2.02	63	2.7	0.166	8.6	0	0	0	0	0	0	0	0	0	0	0	0	0	0	0	0	0	0	0	0	0	0	0	0	0	0	0	0	0
409	2022-12-13	DNA	22	female	H-9A	1	0	0	0	1	0.15	1.3	97.4	0.00195	0.1461	1.91	67	41.3	0.33	10.7	0	0	0	0	0	0	0	0	0	0	0	0	0	0	0	0	0	0	0	0	0	0	0	0	0	0	0	0	0
410	2022-12-13	DNA	50	male	X-14A	0	0	0	1	0	5.6	68.7	25.3	3.8472	1.4168	4.96	147	0.8	0.06	12.4	1	1	1	1	0	1	0	0	0	0	0	0	0	0	0	0	0	0	0	0	0	0	0	0	0	0	0	0	0
411	2022-12-13	DNA	55	female	X-14A	0	0	0	1	0	4.3	66.6	19.9	2.8638	0.8557	4.13	121	0.5	0.319	11.4	0	0	0	1	0	0	0	0	0	0	0	0	0	0	0	0	0	0	0	0	0	0	0	0	0	0	0	0	0
412	2022-12-13	DNA&RNA	26	male	X-9B	1	2022-11-04	0	1	0	2.2	79.3	9.7	1.7446	0.2134	1.42	45	13.4	0.24	24.5	0	0	0	0	0	0	0	0	0	0	0	0	0	0	0	0	0	0	0	0	0	0	0	0	0	0	0	0	0
413	2022-12-13	DNA&RNA	51	male	X-20A	1	0	0	0	0	1.9	69.6	15.3	1.3224	0.2907	2.02	57	64.6	0.299	28.7	0	0	0	0	0	0	0	0	0	0	0	0	0	0	0	0	0	0	0	0	0	0	0	0	0	0	0	0	0
414	2022-12-13	DNA&RNA	58	male	X-10A	1	2022-10-24	0	1	0	4.9	83.5	7.2	4.0915	0.3528	1.75	66	107.1	5.71	42.5	0	0	0	0	0	0	0	0	0	0	0	0	0	0	0	0	0	0	0	0	0	0	0	0	0	0	0	0	0
415	2022-12-16	DNA	34	female	X-14A	0	0	0	1	0	4.2	71.1	21.5	2.9862	0.903	3.72	104	58.8	0.376	5.7	0	0	0	0	0	1	0	0	0	1	0	0	0	0	0	0	0	0	1	0	0	0	0	0	0	0	0	0	1
416	2022-12-16	DNA	37	male	H-14A	1	2022-11-03	0	1	0	2.06	60.4	31	1.24424	0.6386	2.1	67	31.4	N	37	0	0	0	0	0	0	1	0	0	1	0	0	0	0	0	1	0	0	0	0	0	0	0	0	0	0	0	0	0
417	2022-12-16	DNA&RNA	14	male	H-15A	1	2022-12-02	0	1	0	2.77	65.8	8.7	1.82266	0.24099	2.7	87	91.2	N	4.9	0	0	0	0	0	0	0	0	0	0	0	0	0	0	0	0	0	0	0	0	0	1	0	0	0	0	0	0	0
418	2022-12-16	DNA&RNA	38	male	H-11A	1	2022-06-24	0	1	1	0.63	61.5	33.2	0.38745	0.20916	1.58	46	190.4	N	N	0	0	0	1	0	1	0	0	0	1	0	0	0	0	0	0	0	0	1	0	0	0	0	1	0	1	0	0	0
419	2022-12-16	DNA&RNA	65	male	X-10A	1	2022-11-16	0	1	0	5.3	83	3.4	4.399	0.1802	1.53	49	164	1.34	19.6	0	0	0	0	0	0	1	0	0	0	0	1	0	0	0	0	0	0	0	0	0	0	0	0	0	0	0	0	0
420	2022-12-20	DNA&RNA	31	female	H-11A	1	2022-05-18	0	1	1	0.14	1.9	97.8	0.00266	0.13692	2.17	65	57.3	N	N	0	0	0	0	1	0	0	0	0	1	0	0	0	0	0	0	0	0	1	0	0	0	0	0	0	0	0	0	0
421	2022-12-23	DNA	12	female	X-1B	1	0	0	1	1	0.6	13.9	82.5	0.0834	0.495	1.67	54	89	0.079	5.7	0	0	0	0	0	0	0	0	0	1	0	0	0	0	0	1	0	1	1	0	0	0	0	0	0	0	0	0	0
422	2022-12-23	DNA	61	male	T-ICU	1	0	1	0	0	2.98	55.4	10.7	1.65092	0.31886	1.59	51	11	0.19	13.9	1	0	0	0	0	0	1	0	0	0	0	0	0	0	0	0	0	0	0	0	0	0	0	0	0	0	0	0	0
423	2022-12-23	DNA	69	male	T-ICU	0	0	1	0	0	11.13	90.5	4.7	10.0727	0.52311	2.43	66	74.3	3.04	N	1	0	1	0	0	0	1	0	0	1	0	0	0	0	0	0	0	0	0	0	0	0	0	0	0	0	0	0	0
424	2022-12-23	DNA&RNA	25	male	X-10A	1	0	0	1	1	1	1.8	97.6	0.018	0.976	1.24	38	114.6	0.786	27.1	0	0	0	0	0	0	0	0	0	1	0	1	0	0	0	1	0	0	0	0	0	0	0	0	0	0	0	0	0
425	2022-12-23	DNA&RNA	58	male	X-ICU	1	2019-05-10	1	1	0	12.7	94.8	4	12.0396	0.508	2.13	75	208	4.18	7.4	0	0	0	0	0	0	0	0	0	1	0	0	0	0	0	0	0	0	0	1	0	0	0	0	0	0	0	0	0
426	2022-12-27	DNA	73	female	ICU	0	0	1	0	0	7.1	76.8	15.5	5.4528	1.1005	2.41	78	4.7	0.344	16.4	1	0	0	0	0	0	0	1	0	0	0	0	0	0	0	0	0	0	0	0	0	0	0	0	0	0	0	0	0
427	2022-12-27	DNA	83	male	T-4B	1	0	1	1	0	3.28	78.1	14.6	2.56168	0.47888	3.64	133	11.6	0.28	7.1	1	1	0	0	0	0	0	0	0	0	0	0	0	0	0	0	0	0	0	0	0	0	0	0	0	0	0	0	0
428	2022-12-27	DNA	84	male	ICU	0	0	1	1	0	13	82.5	5.9	10.725	0.767	3.25	100	62.4	0.292	8.2	1	0	0	0	0	0	0	0	0	0	0	0	0	0	0	0	0	0	0	0	0	0	0	0	0	1	0	0	1
429	2022-12-27	DNA&RNA	8	male	H-10A	1	2022-01-06	0	1	0	4.12	22.4	65.8	0.92288	2.71096	2.85	102	52.4	1.51	11	0	0	0	0	0	0	0	0	1	0	0	0	0	0	0	1	0	0	0	0	0	0	0	0	0	0	0	0	1
430	2022-12-27	DNA&RNA	28	male	H-11A	1	2022-11-02	0	0	0	5.43	75.1	14.5	4.07793	0.78735	2.48	81	1.1	0.11	16.4	0	0	0	0	0	0	0	0	0	0	0	0	0	0	0	0	0	0	0	0	0	0	0	0	0	0	0	0	1
431	2022-12-27	DNA&RNA	47	female	X-ICU	1	2022-10-26	0	0	1	0	8.2	62.3	0	0	0.99	39	102.8	0.336	493.4	0	0	0	0	0	0	0	0	0	1	0	0	0	0	1	0	0	0	0	0	0	0	0	0	0	1	0	0	1
432	2022-12-27	DNA&RNA	83	male	X-17A	0	0	1	1	0	14.4	87.3	3.7	12.5712	0.5328	4.06	146	23.8	0.106	18.4	1	0	0	0	0	0	0	0	0	1	0	0	0	0	0	0	0	0	0	0	0	0	0	0	0	0	0	0	0
433	2022-12-29	DNA	34	male	X-14A	0	0	1	0	0	4.5	37	12	1.665	0.54	3.53	96	25.3	N	6.3	0	0	0	0	0	1	0	0	0	0	0	0	0	0	0	0	0	0	0	0	0	0	0	0	0	0	0	0	0
434	2022-12-29	DNA&RNA	33	male	H-11A	1	2022-12-08	0	1	0	3.07	85.3	4.2	2.61871	0.12894	1.89	60	4.1	0.11	N	0	0	0	0	0	0	0	0	0	1	0	0	0	0	0	1	0	0	0	0	0	0	0	1	0	0	0	0	0
435	2022-12-29	DNA&RNA	35	male	H-11A	1	2022-05-16	1	1	0	5.23	85.5	9.4	4.47165	0.49162	1.43	45	8.5	0.142	9.8	0	0	0	0	0	0	0	0	0	0	0	0	0	0	0	0	0	0	0	0	0	0	0	1	0	0	0	0	1
436	2022-12-29	DNA&RNA	38	female	X-9B	1	2022-12-10	0	0	0	2.2	90.3	2.7	1.9866	0.0594	1.35	42	69.9	0.333	12.2	0	0	0	0	0	0	0	0	0	0	0	0	0	0	0	0	0	0	0	0	0	0	0	0	0	0	0	0	1
437	2022-12-29	DNA&RNA	49	female	H-9A	1	0	1	1	0	1.68	57.7	25.9	0.96936	0.43512	1.63	49	123.3	N	10	0	0	0	0	0	0	1	0	0	0	0	0	0	0	0	0	0	0	0	0	0	0	0	0	0	0	0	0	0
438	2022-12-29	DNA&RNA	63	male	ICU	0	0	1	0	0	6.39	85.2	8.8	5.44428	0.56232	2.35	73	15.3	0.099	14.7	1	1	0	0	1	0	0	0	0	1	0	0	0	0	0	0	0	0	0	0	0	0	0	0	0	0	0	0	0
439	2022-12-29	DNA&RNA	64	female	X-7A	0	0	0	1	0	1.55	41.3	32.9	0.64015	0.50995	3.4	117	N	N	N	0	0	0	1	1	0	0	0	0	1	0	0	0	0	0	0	0	0	0	0	0	0	0	0	0	0	0	0	0
440	2022-12-29	DNA&RNA	72	female	X-7A	0	0	1	0	0	7.76	91.8	6.2	7.12368	0.48112	2.04	60	54.3	N	N	1	1	0	1	0	0	1	0	0	1	0	0	0	0	0	1	0	0	0	0	0	0	0	0	0	0	0	0	0
441	2022-12-29	DNA&RNA	62	male	ICU	0	2022-10-09	0	1	0	3.03	86.8	8.9	2.63004	0.26967	3.01	90	N	N	26.9	0	0	0	1	1	0	0	0	0	0	0	0	0	0	0	0	0	0	0	0	0	0	0	1	0	0	0	0	0
442	2022-12-29	DNA&RNA	86	female	ICU	0	0	1	1	0	8.51	94.8	2.1	8.06748	0.17871	2.16	66	41.7	0.344	29.2	1	0	0	0	0	0	1	0	1	0	0	0	0	0	1	0	0	0	0	0	0	0	0	0	0	0	0	0	0
443	2022-12-30	DNA	71	male	T-B	1	0	1	1	0	4.52	65.1	18.1	2.94252	0.81812	3.5	102	98.6	0.12	11.1	1	0	0	0	0	0	1	1	0	0	0	0	0	0	0	0	0	0	0	0	0	0	0	0	0	0	0	0	0
444	2022-12-30	DNA&RNA	59	male	X-10A	1	2022-08-23	1	1	0	1.8	40.1	44.9	0.7218	0.8082	1.68	63	147.1	74.5	15.6	0	0	0	0	0	0	0	0	0	1	0	0	0	0	0	1	0	0	0	0	0	0	0	1	0	0	0	0	0
445	2022-12-30	DNA&RNA	98	male	ICU	0	0	1	1	0	12.2	91.7	3.8	11.1874	0.4636	3.42	111	25.5	0.429	7.5	1	0	0	0	0	0	1	1	0	1	1	0	0	0	0	0	0	0	0	0	0	0	0	1	0	0	0	0	1
446	2023-01-04	DNA	23	male	H-8A	1	0	0	0	1	5.07	9.2	63.7	0.46644	3.22959	1.35	46	10.4	0.196	4.6	0	0	0	0	0	0	0	0	0	1	0	0	0	0	0	0	0	0	1	0	0	0	0	0	0	0	0	0	1
447	2023-01-04	DNA	33	male	H-8A	1	0	0	1	0	17.36	91	7.5	15.7976	1.302	4.16	115	82	1.25	4.7	0	0	0	0	0	0	0	0	0	1	0	0	0	0	0	1	0	0	0	0	0	0	0	0	0	0	0	0	1
448	2023-01-04	DNA	40	male	X-10A	1	2022-10-21	1	1	0	1.4	52.7	31.3	0.7378	0.4382	1.68	63	243.5	N	13.4	0	0	0	0	0	0	0	0	0	0	0	0	0	0	0	0	0	0	0	0	0	0	0	1	0	0	0	0	0
449	2023-01-04	DNA	64	male	X-7A	0	2022-01-19	0	1	0	5.5	63.9	22.8	3.5145	1.254	3.21	122	37.5	N	162.6	0	1	0	1	1	0	0	0	0	0	0	0	0	0	0	0	0	0	0	0	0	0	0	1	0	0	0	0	0
450	2023-01-04	DNA	85	male	H-7A	1	0	0	1	0	7.12	93	3.9	6.6216	0.27768	2.33	83	42	0.162	7.7	0	0	0	1	0	0	0	0	0	0	0	0	0	0	0	0	0	0	0	0	0	0	0	0	0	0	0	0	0
451	2023-01-04	DNA&RNA	68	female	H-9A	1	0	1	0	1	1.32	8.3	89	0.10956	1.1748	2	66	185.8	N	8.8	1	0	0	0	0	0	0	0	0	1	0	0	0	0	1	0	0	0	0	0	0	0	0	0	0	0	0	0	1
452	2023-01-06	DNA	45	male	X-7A	0	2022-12-29	0	1	0	14.73	88	4.5	12.9624	0.66285	4.17	131	N	N	N	1	0	0	1	1	0	0	0	0	0	0	0	0	0	0	0	0	0	0	0	0	0	0	0	0	0	0	0	0
453	2023-01-06	DNA	67	female	T-4B	1	0	1	1	0	2.78	66.5	22.3	1.8487	0.61994	3.31	109	20.8	0.13	19.7	1	0	0	0	0	1	0	0	0	0	0	0	0	0	0	0	0	0	0	0	0	0	0	0	0	0	0	0	0
454	2023-01-06	DNA&RNA	N	female	OPD	0	0	0	1	N	N	N	N	N	N	N	N	N	N	N	N	N	N	N	N	N	N	N	0	0	0	0	0	0	0	0	0	0	0	0	0	0	0	0	0	0	0	0	0
455	2023-01-10	DNA	8	female	X-1B	1	0	1	1	0	1	55.7	43.3	0.557	0.433	1.71	52	4.6	3.87	8	0	0	0	0	0	0	0	0	0	0	0	0	0	0	0	0	0	0	0	0	0	0	0	0	0	0	0	0	0
456	2023-01-10	DNA	10	male	X-13A	0	0	0	0	0	10	86.1	7.1	8.61	0.71	2.8	81	20.6	4.57	7.5	0	0	1	0	0	0	0	0	0	0	0	0	0	0	0	0	0	0	0	0	0	0	0	0	0	0	0	0	0
457	2023-01-10	DNA	26	male	H-9A	1	0	0	1	0	14.13	76.1	20.1	10.7529	2.84013	2.09	65	110.4	0.104	N	0	0	0	0	0	0	0	0	0	1	0	0	0	0	0	0	0	0	0	0	0	0	0	0	0	0	0	0	0
458	2023-01-10	DNA	46	female	X-19A	0	2023-01-01	0	0	0	9.8	81.9	7.2	8.0262	0.7056	4.05	119	N	N	59.1	0	0	0	1	0	0	0	0	0	1	0	0	0	0	0	0	0	0	0	0	0	0	0	0	0	0	0	0	0
459	2023-01-10	DNA	59	male	H-9A	1	0	0	1	1	0.44	4.2	94.7	0.01848	0.41668	2.26	66	145.3	16.8	N	0	0	0	0	0	0	0	0	0	1	0	0	0	0	0	1	0	0	0	0	0	0	0	0	0	0	0	0	0
460	2023-01-10	DNA&RNA	30	male	X-9B	1	2020-12-17	0	1	0	2.1	46.9	14.6	0.9849	0.3066	1.83	61	174.1	0.61	18.3	0	0	0	0	0	0	0	0	0	0	0	0	0	0	0	0	0	0	0	0	0	0	0	0	0	0	0	0	0
461	2023-01-10	DNA&RNA	39	male	H-8A	1	0	0	0	0	1.67	43.7	54.7	0.72979	0.91349	1.34	53	173.4	0.47	3.5	0	0	0	0	0	0	0	0	0	1	0	0	0	0	0	0	0	0	0	0	0	0	0	0	0	0	0	0	0
462	2023-01-10	DNA&RNA	44	female	H-10A	1	2022-08-15	1	0	0	3.93	70.2	25.6	2.75886	1.00608	2.33	76	44.8	N	10.4	0	0	0	1	0	0	0	0	0	1	0	0	0	0	0	0	0	0	0	0	0	0	0	1	0	0	0	0	0
463	2023-01-10	DNA&RNA	68	male	ICU	0	0	1	0	0	7.7	94.4	2.8	7.2688	0.2156	2.47	80	6	0.167	34.2	1	1	0	0	0	0	1	0	0	0	0	0	0	0	0	0	0	0	0	0	0	0	0	0	0	0	0	0	0
464	2023-01-13	DNA	66	female	X-9B	1	0	0	0	0	17.9	86.7	9.7	15.5193	1.7363	1.57	51	186.9	1.58	12.4	0	0	0	1	1	0	0	0	0	1	0	0	0	0	0	0	0	0	0	0	0	0	0	0	0	0	0	0	0
465	2023-01-13	DNA&RNA	14	male	H-8A	1	0	0	1	1	0.6	4.8	91.5	0.0288	0.549	2.01	66	31.1	0.123	7	0	0	0	0	0	0	0	0	0	0	0	0	0	0	0	0	0	0	0	0	0	0	0	0	0	0	0	0	0
466	2023-01-13	DNA&RNA	42	male	H-8A	1	0	1	0	1	0.55	58.3	34.4	0.32065	0.1892	1.47	51	110.7	N	13.8	1	0	0	0	0	0	1	0	0	1	0	0	0	0	0	0	0	0	1	0	0	0	0	0	0	0	0	0	0
467	2023-01-13	DNA&RNA	55	male	H-13A	1	2022-12-28	0	1	0	0.73	95.5	0.2	0.69715	0.00146	1.89	57	63	0.082	N	0	1	0	0	0	0	1	0	0	1	0	0	0	0	0	0	0	0	1	0	0	0	0	0	0	0	0	0	0
468	2023-01-13	DNA&RNA	56	female	X-10A	1	2022-02-15	1	1	0	3.9	24.6	56.2	0.9594	2.1918	2.06	79	1.8	N	11	1	0	0	0	0	0	0	0	0	0	0	0	0	0	0	0	0	0	0	0	0	0	0	0	0	0	0	0	0
469	2023-01-13	DNA&RNA	67	male	H-10A	1	2022-08-31	1	1	0	5.87	77.3	6.9	4.53751	0.40503	2.03	68	1.1	N	7.6	1	0	0	0	0	0	1	0	0	0	0	0	0	0	0	0	0	0	0	0	0	0	0	1	0	0	0	0	0
470	2023-01-17	DNA	14	male	X-1B	1	2022-02-24	0	1	1	3	0.6	98.3	0.018	2.949	2.31	76	35.2	0.075	14.9	0	0	0	0	0	0	0	0	0	0	0	0	0	0	0	0	0	0	0	0	0	0	0	0	0	0	0	0	0
471	2023-01-17	DNA	52	female	X-5C	0	0	0	1	0	6.2	78	11.7	4.836	0.7254	2.79	83	22.4	0.816	12.5	1	0	0	0	0	0	0	0	0	0	0	0	0	0	0	0	0	0	0	0	0	0	0	0	0	0	0	0	0
472	2023-01-17	DNA&RNA	17	male	X-10A	1	2022-10-02	1	0	0	1.9	58.9	17.9	1.1191	0.3401	2.24	74	208.9	3.19	70.1	0	0	0	0	0	0	0	0	0	1	0	0	0	0	0	0	0	0	1	0	0	0	0	1	0	0	0	0	0
473	2023-01-17	DNA&RNA	32	male	X-9B	1	2020-10-28	0	0	0	4.1	62.2	34.8	2.5502	1.4268	2.99	100	56.4	0.204	8	0	0	0	0	0	0	0	0	0	0	0	0	0	0	0	0	0	0	0	0	0	0	0	1	0	0	0	0	0
474	2023-01-17	DNA&RNA	34	female	X-14A	0	0	1	1	0	9	82.8	7.5	7.452	0.675	2.32	75	12.2	0.85	5.8	1	0	1	0	0	1	0	0	0	1	0	0	0	0	0	0	0	0	0	0	0	0	0	0	0	0	0	0	1
475	2023-01-17	DNA&RNA	50	female	X-10A	1	2022-04-01	0	0	0	4.3	65.5	31.8	2.8165	1.3674	1.88	60	52.7	1.9	3.1	0	0	0	0	0	0	0	0	0	0	0	0	0	0	0	0	0	0	0	0	0	0	0	0	0	0	0	1	0
476	2023-01-17	DNA&RNA	67	female	X-14A	0	0	0	0	0	14.9	98.1	0.8	14.6169	0.1192	4.88	144	6.5	0.064	8.4	1	0	0	0	0	1	1	0	0	1	0	0	0	0	0	0	0	0	1	1	0	0	0	0	0	0	0	0	0
477	2023-01-17	DNA&RNA	74	male	X-20A	1	2022-10-04	0	1	0	2.6	51.6	27.9	1.3416	0.7254	1.61	54	134.1	N	6.9	0	0	0	1	0	0	0	0	0	0	0	0	0	0	0	0	0	0	0	0	0	0	0	1	0	0	0	0	1
478	2023-01-19	DNA	42	male	H-9A	1	0	0	1	0	16.89	55.6	9.4	9.39084	1.58766	3.27	100	185.9	1.62	16.8	0	0	0	0	0	0	1	0	0	0	0	0	0	0	0	0	0	0	0	0	0	0	0	0	0	0	0	0	0
479	2023-01-19	DNA&RNA	14	female	H-10A	1	2022-03-10	0	0	1	3.2	0.3	99.3	0.0096	3.1776	2.34	68	8.5	0.049	N	0	0	0	0	0	1	0	0	0	0	0	0	0	0	0	0	0	0	0	0	0	0	0	0	0	0	0	0	0
480	2023-01-19	DNA&RNA	20	female	X-10A	1	2021-07-15	0	0	0	4.5	67	27.3	3.015	1.2285	3.59	131	0.6	0.03	11.3	0	1	0	0	0	0	0	0	0	0	0	0	0	0	0	0	0	0	0	0	0	0	0	0	0	0	0	0	0
481	2023-01-19	DNA&RNA	33	male	H-13A	1	2023-01-04	0	1	1	5.04	0	0	0	0	1.95	60	89.5	0.27	7.8	0	0	0	0	0	0	0	0	0	0	0	0	0	0	0	0	0	0	0	0	0	0	0	0	0	0	0	0	0
482	2023-01-19	DNA&RNA	45	female	X-20A	0	2022-01-13	0	1	0	9.89	84.1	8.7	8.31749	0.86043	3.69	110	148.8	N	N	0	0	0	1	0	0	0	0	1	0	0	0	0	0	1	0	0	0	0	0	0	0	0	0	0	0	0	0	0
483	2023-01-19	DNA&RNA	50	male	H-4A ICU	1	2022-07-07	0	0	1	0.01	0	0	0	0	1.46	45	215.9	5.56	68.7	0	1	1	0	0	0	0	0	0	1	0	0	0	0	0	1	0	0	0	0	0	0	0	0	0	0	0	0	0
484	2023-01-19	DNA&RNA	60	male	X-ICU	1	2022-08-22	0	1	0	5.5	73.9	3	4.0645	0.165	1.74	60	13.9	0.716	30.9	0	0	0	0	0	0	0	0	0	1	0	1	0	0	0	0	0	0	1	0	0	0	0	1	0	0	0	0	0
485	2023-01-19	DNA&RNA	67	male	X-18A	1	0	0	1	1	0.2	47	47.6	0.094	0.0952	2.03	62	186.8	0.754	5.9	0	0	0	0	0	0	1	1	0	1	0	0	0	0	0	0	0	0	0	0	0	0	0	0	0	0	0	0	0
486	2023-01-19	DNA&RNA	84	male	H-4A ICU	0	0	0	0	0	6.06	57.2	16.9	3.46632	1.02414	3.36	107	1	0.055	10.1	0	0	0	0	0	0	1	0	0	1	0	0	0	0	0	0	0	1	0	0	0	0	0	0	0	0	0	0	0
487	2023-01-19	DNA&RNA	89	male	ICU	0	0	1	1	0	7.1	96.6	2.1	6.8586	0.1491	3.32	106	370	8.3	28.8	1	0	1	0	0	0	1	0	0	1	0	0	0	0	0	1	0	0	0	0	0	0	0	0	0	0	0	0	1
488	2023-01-20	DNA&RNA	N	female	OPD	0	0	0	1	N	N	N	N	N	N	N	N	N	N	N	N	N	N	N	N	N	N	N	0	0	0	0	0	0	0	0	0	0	0	0	0	0	0	0	0	0	0	0	0
489	2023-01-25	DNA	12	male	X-1B	1	0	0	1	1	0.7	44.9	45.3	0.3143	0.3171	2.49	77	13	0.214	9.6	0	0	0	0	0	0	0	0	0	1	0	0	0	0	0	0	0	0	0	0	0	0	0	0	0	0	0	0	0
490	2023-01-25	DNA	44	male	X-7A	0	2022-11-22	1	0	0	10.12	77.2	8.9	7.81264	0.90068	3.92	116	N	N	53	0	0	1	1	1	0	1	0	0	1	0	0	0	0	0	1	0	0	0	0	0	0	0	0	0	0	0	0	0
491	2023-01-29	DNA	65	male	T-4B	1	0	1	1	0	8.65	40	49.7	3.46	4.29905	2.52	87	4	0.1	4.5	0	0	0	0	1	0	1	0	0	1	0	0	0	0	0	0	0	0	0	0	0	0	0	1	0	0	0	0	0
492	2023-01-29	DNA&RNA	53	male	X-10A	1	2022-11-28	0	1	0	6.1	79.1	8	4.8251	0.488	1.66	57	152.5	0.214	20.8	0	0	0	0	0	0	0	0	0	1	0	0	0	0	0	0	0	0	0	0	0	0	0	1	0	0	0	0	0
493	2023-01-31	DNA	9	male	T-C	1	0	0	1	0	3.15	82.2	10.2	2.5893	0.3213	2.72	93	0.5	0.09	7.4	0	0	0	0	0	0	0	0	0	0	0	0	0	0	0	0	0	0	0	0	0	0	0	1	0	0	0	0	0
494	2023-01-31	DNA	11	male	X-1B	1	0	0	1	1	0.4	18.8	77	0.0752	0.308	2.36	76	87.7	0.075	9.3	0	0	0	0	0	0	0	0	0	1	0	0	0	0	0	0	0	0	1	0	0	0	0	0	0	0	0	0	0
495	2023-01-31	DNA	60	female	X-ICU A	0	0	0	1	0	17.05	85.9	8.7	14.646	1.48335	4.46	135	57.8	0.657	N	1	0	0	0	0	0	1	0	0	0	0	0	0	0	0	0	0	0	0	0	0	0	0	0	0	0	0	0	0
496	2023-01-31	DNA	63	female	T-ICU	0	0	0	1	0	19.09	48.6	38.4	9.27774	7.33056	2.24	77	184.4	2.67	98.4	0	0	0	0	1	0	0	0	0	1	0	0	0	0	1	1	0	1	0	0	0	0	0	0	0	0	0	0	0
497	2023-01-31	DNA&RNA	10	male	X-9B	1	2021-05-13	0	0	0	7.3	67.5	21.6	4.9275	1.5768	3.72	112	87.4	6.87	15	0	0	1	0	0	0	0	0	0	0	0	0	0	0	0	0	0	0	0	0	0	0	0	0	0	0	0	0	0
498	2023-01-31	DNA&RNA	27	male	H-11A	1	2022-12-21	0	1	1	0.59	43.3	47	0.25547	0.2773	1.68	52	21.7	N	22.7	0	0	0	0	0	0	0	0	0	0	0	0	0	0	0	0	0	0	0	0	0	0	0	0	0	0	0	0	1
499	2023-01-31	DNA&RNA	30	male	H-14A	1	2023-01-09	0	0	0	1.76	78.6	1.8	1.38336	0.03168	2.03	56	129.1	N	8	0	0	0	1	0	0	0	0	0	0	0	0	0	0	0	0	0	0	0	0	0	0	0	0	0	0	0	0	0
500	2023-01-31	DNA&RNA	48	male	X-18A	1	0	1	0	0	3	22.2	40.2	0.666	1.206	1.68	54	79.9	0.648	6.9	0	0	0	0	0	0	0	0	0	1	0	0	0	0	0	0	0	0	0	0	0	0	0	0	0	0	0	0	0
501	2023-01-31	DNA&RNA	48	male	X-10A	1	2022-07-11	0	1	0	2.1	74.8	20.8	1.5708	0.4368	1.89	64	336.9	2.56	38.6	0	0	0	1	0	0	0	0	0	1	0	0	0	1	0	0	0	0	0	0	0	0	0	1	0	0	0	0	1
502	2023-01-31	DNA&RNA	60	male	X-18A	1	0	0	1	1	26.6	1.6	1.8	0.4256	0.4788	1.4	44	79.8	1.38	7	0	0	0	0	0	0	0	0	0	1	0	0	0	0	0	0	0	0	0	0	0	0	0	0	0	0	0	0	0
503	2023-01-31	DNA&RNA	72	female	X-18A	1	0	0	1	1	13.1	3.8	0.2	0.4978	0.0262	2.17	82	85.9	0.625	8.5	0	1	0	0	0	0	0	0	0	0	0	0	0	0	0	0	0	0	0	0	0	0	0	0	0	0	0	0	0
504	2023-02-02	DNA&RNA	42	female	X-14A	0	0	0	1	0	5	64.5	23.2	3.225	1.16	3.76	126	3.9	N	16.7	0	0	0	0	0	0	0	0	0	1	0	0	0	0	1	0	0	0	0	0	0	0	0	0	0	0	0	0	0
505	2023-02-02	DNA&RNA	52	male	X-10A	1	2022-09-16	0	1	0	1.8	46.8	37.1	0.8424	0.6678	1.82	66	83.8	0.097	14.8	1	1	0	1	0	0	0	0	0	1	0	0	0	0	0	0	0	0	0	0	0	0	0	1	0	0	0	0	0
506	2023-02-02	DNA&RNA	59	female	X-10A	1	2022-03-31	0	0	0	6.59	83.2	5.2	5.48288	0.34268	3.85	142	21	0.29	15	0	1	0	0	0	0	0	0	0	1	1	0	0	0	0	0	0	0	0	0	0	0	0	0	0	0	0	0	0
507	2023-02-02	DNA&RNA	71	female	X-ICU	0	0	0	1	0	17.8	95.7	2.9	17.0346	0.5162	2.11	66	101.7	5.87	N	1	0	1	0	0	1	0	0	0	1	0	0	0	1	0	0	0	0	1	0	0	0	0	0	0	0	0	0	0
508	2023-02-03	DNA	56	male	X-7A	0	0	0	1	0	10.74	85.8	6	9.21492	0.6444	2.95	89	73.9	0.799	57.8	0	0	0	1	1	0	0	0	0	0	0	0	0	0	0	0	0	0	0	0	0	0	0	0	0	0	0	0	0
509	2023-02-03	DNA&RNA	48	female	X-9A	1	2023-01-13	0	1	1	0.03	66.7	0	0.02001	0	1.47	45	81.9	0.137	13.1	0	0	0	0	0	0	0	0	0	0	0	0	0	0	0	0	0	0	0	0	0	0	0	0	0	1	0	0	0
510	2023-02-04	DNA&RNA	57	male	X-10C	0	0	0	1	0	20.7	94.4	1.8	19.5408	0.3726	2.96	88	54.6	0.37	9.3	1	0	1	0	0	1	1	0	0	1	0	0	0	0	1	0	0	0	0	0	0	0	0	1	0	0	0	0	0
511	2023-02-07	DNA&RNA	7	female	H-10A	1	2022-10-21	0	0	1	0.9	55.6	33.7	0.5004	0.3033	2.43	72	5	0.15	5.2	0	0	0	0	0	0	0	0	0	0	0	0	0	0	0	0	0	0	0	0	0	0	0	1	0	0	0	0	0
512	2023-02-07	DNA&RNA	21	male	X-5C	0	0	0	0	0	2.6	58.4	23.4	1.5184	0.6084	3.68	113	23.9	0.212	7.3	1	0	0	0	0	0	0	0	0	0	0	0	0	0	0	0	0	0	0	0	0	0	0	0	0	0	0	0	0
513	2023-02-07	DNA&RNA	24	male	X-9B	1	2022-12-28	0	0	0	2.9	73.1	13.1	2.1199	0.3799	2.49	83	3.8	0.075	6.9	0	0	0	0	0	0	0	0	0	0	0	0	0	0	0	0	0	0	0	0	0	0	0	1	0	0	0	0	1
514	2023-02-07	DNA&RNA	83	male	H-7A	1	0	0	1	0	4.81	81.5	12.5	3.92015	0.60125	2.16	64	38	0.425	N	1	0	1	1	1	0	0	0	0	1	0	0	0	0	0	0	0	0	0	0	0	0	0	0	1	0	0	0	0
515	2023-02-08	DNA	6	female	T-C	1	0	0	0	1	0.21	4.8	95.2	0.01008	0.19992	1.64	47	12.7	0.05	N	0	0	0	0	0	0	0	0	0	1	0	0	0	0	0	0	0	0	0	0	0	0	0	0	0	0	0	0	0
516	2023-02-08	DNA	18	female	T-C	1	0	0	1	1	0.65	3.1	96.9	0.02015	0.62985	2.05	61	58	0.24	N	0	0	0	0	0	0	0	0	0	1	0	0	0	0	0	0	0	0	0	0	0	0	0	0	0	0	0	0	0
517	2023-02-08	DNA	64	female	H-9A	1	0	0	1	1	0.54	29.3	68.9	0.15822	0.37206	1.49	47	19.6	N	N	0	0	0	1	0	0	1	0	0	0	0	0	0	0	0	0	0	0	0	0	0	0	0	0	0	0	0	0	0
518	2023-02-08	DNA	77	female	X-ICU A	0	0	0	1	0	15.42	82.5	12.3	12.7215	1.89666	3.46	99	54.5	6.05	8.9	0	0	0	0	0	0	1	1	1	1	0	0	0	0	0	1	0	0	0	0	0	0	0	0	0	0	0	0	0
519	2023-02-08	DNA&RNA	5	female	H-15A	1	2023-01-20	0	1	1	17.04	0	0	0	0	2.24	71	4.3	N	N	0	0	0	0	0	0	0	0	0	1	0	0	0	0	0	1	0	0	0	0	0	0	0	0	0	0	0	0	0
520	2023-02-08	DNA&RNA	25	male	H-10A	1	2022-09-21	0	1	0	4.18	82.3	12.8	3.44014	0.53504	1.76	51	7	0.063	8.6	0	0	0	0	0	0	0	1	1	0	0	0	0	0	1	0	0	0	0	0	0	0	0	1	0	0	0	0	0
521	2023-02-08	DNA&RNA	26	female	H-11A	1	2023-01-10	0	1	0	4.25	68.4	16.1	2.907	0.68425	2.9	90	24.1	N	14	0	0	0	0	1	0	0	0	0	1	0	0	0	0	0	0	0	0	0	0	0	0	0	1	0	0	0	0	0
522	2023-02-08	DNA&RNA	42	female	X-10A	1	2023-01-17	0	0	0	3.2	51	13.6	1.632	0.4352	2.28	76	27.6	0.142	24.9	0	0	0	1	1	0	0	1	0	0	1	0	0	0	0	0	0	0	0	0	0	0	0	0	0	1	0	0	0
523	2023-02-10	DNA	52	male	H-8A	1	0	0	0	0	26.37	19.2	73.1	5.06304	19.2765	2.17	74	166.6	3.01	N	0	0	1	0	0	0	0	0	1	1	0	1	0	1	1	0	0	0	0	0	0	0	0	0	0	0	0	0	0
524	2023-02-10	DNA	63	male	T-4A	1	0	0	0	0	2.56	49.6	34	1.26976	0.8704	3.16	104	0.7	N	N	0	0	1	0	0	0	0	0	0	1	0	0	0	0	0	0	0	0	0	0	0	0	0	1	0	0	0	0	0
525	2023-02-10	DNA&RNA	31	female	H-11A	1	2022-12-08	1	0	0	1.86	95.6	1.4	1.77816	0.02604	0.64	27	46.6	N	415.9	0	0	0	0	0	0	1	0	0	1	0	0	0	0	0	0	0	0	0	0	0	0	0	1	0	0	0	0	0
526	2023-02-10	DNA&RNA	47	male	H-10A	1	2022-12-07	0	1	0	4.81	90.1	3.5	4.33381	0.16835	2.02	72	2.3	N	25.9	0	0	0	1	0	0	0	0	0	1	0	0	0	0	0	0	0	0	0	0	0	0	0	1	0	0	0	0	0
527	2023-02-10	DNA&RNA	69	male	X-8B	0	0	0	1	0	3.4	54.6	9.4	1.8564	0.3196	2.04	57	110.3	0.208	17.1	0	0	0	0	0	0	0	0	0	0	0	0	0	0	0	0	0	0	0	0	0	0	0	0	0	0	0	0	0
528	2023-02-10	DNA&RNA	76	male	X-14A	0	0	0	0	0	7.6	52.3	35.1	3.9748	2.6676	3.79	128	N	0.075	6.2	0	0	1	1	1	1	0	0	0	1	0	0	0	0	0	0	0	1	0	0	0	0	0	1	0	0	0	0	0
529	2023-02-14	DNA	11	male	T-ICU	1	0	1	0	1	0.13	46.1	38.5	0.05993	0.05005	2.38	72	95	33.2	41.8	0	0	0	0	1	0	0	0	0	0	0	0	0	0	0	0	0	0	0	0	0	0	0	0	0	0	0	0	0
530	2023-02-14	DNA	39	female	X-9B	1	2023-01-20	0	0	0	5.1	75.8	3.7	3.8658	0.1887	3	108	7.4	0.09	27	0	0	0	0	0	0	0	0	0	0	0	0	0	0	0	0	0	0	0	0	0	0	0	0	0	0	0	0	0
531	2023-02-14	DNA	47	female	X-14A	0	0	0	0	0	7.5	7.1	91.3	0.5325	6.8475	4.4	119	0.5	N	11.1	1	0	0	0	0	0	0	0	0	0	0	0	0	0	0	0	0	0	0	0	0	0	0	0	0	0	0	0	0
532	2023-02-14	DNA	58	female	H-9A	1	0	0	0	1	1.15	37.7	54.7	0.43355	0.62905	3.1	93	85.1	0.084	6	0	0	0	0	0	0	0	0	0	0	0	0	0	0	0	0	0	0	0	0	0	0	0	0	0	0	0	0	0
533	2023-02-14	DNA	68	male	X-IDD	0	0	0	1	0	12.4	78	8.5	9.672	1.054	3.87	114	136.5	N	11.5	N	N	N	N	N	N	N	N	0	0	0	0	0	0	0	0	0	0	0	0	0	0	0	0	0	0	0	0	1
534	2023-02-14	DNA&RNA	17	male	X-13A	0	2023-01-18	0	0	0	6.4	61.8	29.2	3.9552	1.8688	3.5	102	14.9	0.117	8.7	1	0	1	0	0	0	0	0	0	0	0	0	0	0	0	0	0	0	0	0	0	0	0	1	0	0	0	0	0
535	2023-02-14	DNA&RNA	20	male	X-9A	1	2022-03-14	0	1	1	0.3	79.3	3.1	0.2379	0.0093	1.79	55	134.1	0.372	9.1	0	0	0	0	0	0	0	0	0	0	0	0	0	0	0	0	0	0	0	0	0	0	0	0	0	1	0	0	0
536	2023-02-14	DNA&RNA	23	female	H-13A	1	2023-02-01	0	0	1	0.01	0	0	0	0	2.08	65	59.1	0.204	12.3	0	0	0	0	0	0	0	1	0	1	1	0	0	0	0	0	0	0	0	0	0	0	0	0	0	0	0	0	0
537	2023-02-14	DNA&RNA	50	male	X-9B	1	2022-03-29	0	0	0	4.4	69	17.2	3.036	0.7568	1.84	62	101.7	0.104	5.1	0	0	0	0	0	0	0	0	0	1	1	0	0	0	0	0	0	0	0	0	0	0	0	1	0	0	0	0	0
538	2023-02-14	DNA&RNA	50	female	H-14A	1	2022-02-16	0	0	1	0.02	0	0	0	0	1.87	57	153.7	61.9	23.7	0	0	0	0	1	0	0	0	0	0	0	0	0	0	0	0	0	0	0	0	0	0	0	0	0	0	0	0	0
539	2023-02-14	DNA&RNA	67	male	X-18A	1	0	1	1	0	4.9	16.4	67.2	0.8036	3.2928	2.56	76	110.5	0.089	11.9	1	0	0	0	0	0	0	1	0	1	0	0	0	0	0	0	0	1	0	0	0	0	0	0	0	0	0	0	0
540	2023-02-14	DNA&RNA	77	male	X-8B	0	0	0	1	0	8.1	10.5	68.9	0.8505	5.5809	2.29	76	42.5	0.148	15.4	1	0	0	0	0	0	1	0	0	1	0	0	0	0	0	0	0	0	0	0	0	0	0	0	0	0	0	0	0
541	2023-02-16	DNA&RNA	17	male	X-1B	1	0	0	1	0	8	80	11	6.4	0.88	3.01	92	17.2	0.455	15.5	0	0	0	0	0	1	0	0	0	0	0	0	0	0	0	0	0	0	0	0	0	0	0	0	0	0	0	0	0
542	2023-02-16	DNA&RNA	35	female	X-9A	1	2023-02-08	0	1	1	0.2	66.3	7.8	0.1326	0.0156	1.96	55	209.9	0.126	24.7	0	0	0	0	0	0	0	0	0	0	0	0	0	0	0	0	0	0	0	0	0	0	0	0	0	1	0	0	0
543	2023-02-16	DNA&RNA	65	female	X-10C	0	0	0	0	0	4.7	49.5	34.3	2.3265	1.6121	3.52	99	0.6	0.671	10.1	1	0	1	0	0	0	0	1	0	1	0	0	0	0	0	0	0	0	0	0	0	0	0	1	0	0	0	0	0
544	2023-02-17	DNA	8	female	X-1B	1	0	0	0	1	3	13.3	83.6	0.399	2.508	2.74	83	37.5	0.02	3.1	0	0	0	0	0	0	0	0	0	0	0	0	0	0	0	0	0	0	0	0	0	0	0	0	0	0	0	0	0
545	2023-02-17	DNA	59	male	T-4A	1	0	1	0	0	3.91	78.5	7.2	3.06935	0.28152	3.86	115	37.1	N	13.6	0	0	0	0	0	0	0	1	0	1	0	0	0	0	0	0	0	0	0	0	0	0	0	1	0	0	0	0	0
546	2023-02-17	DNA	61	female	H-9A	1	0	1	1	1	0.07	0	0	0	0	0.99	31	84.1	0.125	17.1	0	0	0	0	0	0	0	0	0	1	0	0	0	1	0	0	1	0	0	0	0	0	0	0	0	0	0	0	0
547	2023-02-17	DNA&RNA	59	male	X-14A	0	0	0	1	0	6	74.6	17.8	4.476	1.068	4.13	138	2.5	0.024	9.2	0	0	0	0	0	0	0	0	0	1	0	0	0	0	0	0	0	0	0	0	0	0	0	0	0	0	0	0	0
548	2023-02-21	DNA	57	male	X-ICU	1	0	0	1	0	22	90.4	6.3	19.888	1.386	2.75	81	75.5	27.9	6.8	0	0	0	0	1	0	1	1	1	0	0	0	0	0	0	1	0	0	0	0	0	0	0	0	0	0	0	0	1
549	2023-02-21	DNA	81	male	X-IDD	0	0	0	1	0	6.31	58	14.6	3.6598	0.92126	3.38	102	18	N	12	N	N	N	N	N	N	N	N	0	0	0	0	0	0	0	0	0	0	0	0	0	0	0	0	0	0	0	0	0
550	2023-02-21	DNA&RNA	28	female	X-14A	0	0	0	1	0	10	71	20	7.1	2	3.14	94	25.8	0.17	7.1	0	0	0	0	0	1	0	0	0	0	0	0	0	0	0	0	0	0	0	0	0	0	0	0	0	0	0	0	0
551	2023-02-21	DNA&RNA	39	male	H-7A	1	0	0	1	0	0.62	93.6	2.1	0.58032	0.01302	3.36	93	28.6	3.13	19	0	0	0	0	0	0	0	0	0	1	0	0	0	0	0	0	0	0	0	0	0	0	0	0	0	0	0	0	1
552	2023-02-21	DNA&RNA	63	female	X-10A	1	2022-03-15	0	1	0	8.06	72	2.2	5.8032	0.17732	2.57	80	N	0.339	9.8	0	0	0	0	0	0	0	0	0	1	0	0	0	0	0	0	0	0	0	0	0	0	0	1	0	0	0	0	0
553	2023-02-23	DNA	7	female	T-C	1	2022-04-21	0	0	0	12.2	63.8	7.1	7.7836	0.8662	2.28	68	23	0.12	15.2	0	0	0	0	0	0	0	0	0	0	0	0	0	0	0	0	0	0	0	0	0	0	0	0	0	0	0	0	0
554	2023-02-23	DNA	22	male	X-9C	1	2023-02-17	0	1	1	0	0	0	0	0	2.26	68	122.2	0.81	10	0	0	0	0	0	0	0	0	0	0	0	0	0	0	0	0	0	0	0	0	0	0	0	0	0	0	0	0	0
555	2023-02-23	DNA	38	male	T-ICU	0	0	0	1	0	7.41	88.6	8.5	6.56526	0.62985	2.07	64	188.6	0.49	24.1	0	0	0	0	0	0	0	0	0	0	0	1	0	0	0	0	0	0	0	0	0	0	0	0	0	1	0	0	0
556	2023-02-23	DNA	58	male	H-9A	1	2022-03-19	0	1	1	0.86	45.5	51	0.3913	0.4386	3.12	91	23.1	0.283	14	0	0	0	0	0	0	0	0	0	0	0	0	0	0	0	0	0	0	0	0	0	0	0	0	0	0	0	0	0
557	2023-02-23	DNA	59	female	X-9B	1	2023-01-16	0	0	0	2.8	54.4	23.7	1.5232	0.6636	1.61	64	0.6	0.02	16.6	0	0	0	0	0	0	0	0	0	0	0	0	0	0	0	0	0	0	0	0	0	0	0	0	0	0	0	0	0
558	2023-02-23	DNA	59	female	H-7A	1	0	0	0	0	3.48	82.5	11.8	2.871	0.41064	1.75	58	25.8	0.807	7.8	0	0	1	0	0	0	0	0	0	0	0	0	0	0	0	0	0	0	0	0	0	0	0	0	0	0	0	0	0
559	2023-02-23	DNA	60	female	T-4A	1	0	0	1	1	0.26	19.2	80.8	0.04992	0.21008	1.96	61	194.7	0.75	21.6	0	0	0	0	0	1	0	0	0	1	0	0	0	0	0	0	0	0	1	0	0	0	0	0	0	0	0	0	0
560	2023-02-23	DNA	89	male	X-5A	0	0	0	0	0	5	68.9	16.3	3.445	0.815	2.98	94	11	0.187	11.2	0	1	0	0	0	0	0	0	0	1	0	0	0	0	0	0	0	0	0	0	0	0	0	0	0	0	0	0	0
561	2023-02-23	DNA&RNA	14	male	H-10A	1	0	0	0	1	0.66	0	0	0	0	2.44	74	112.4	0.163	13.3	0	0	0	0	0	0	0	0	0	1	0	0	0	0	0	0	0	0	0	0	0	0	0	0	0	0	0	0	0
562	2023-02-23	DNA&RNA	56	male	H-9A	1	0	1	1	1	0.59	11.4	91.5	0.06726	0.53985	1.56	49	69	0.219	3.04	0	0	0	0	1	0	0	0	0	1	0	0	0	0	0	0	0	0	0	0	0	0	0	0	0	0	0	0	0
563	2023-02-23	DNA&RNA	64	male	X-18A	1	0	0	1	1	0.8	31.8	46.1	0.2544	0.3688	1.73	53	16.1	0.121	68	0	0	1	1	0	0	0	0	0	1	0	0	0	0	0	1	0	0	0	0	0	0	0	0	0	0	0	0	0
564	2023-02-23	DNA&RNA	73	male	X-18A	1	0	0	1	1	0.6	23.7	65.9	0.1422	0.3954	1.69	53	161.2	0.222	14.6	0	0	0	0	0	0	1	0	0	1	0	0	0	0	1	1	0	0	0	0	0	0	0	0	0	0	0	0	0
565	2023-02-24	DNA&RNA	56	male	X-18A	1	0	0	1	0	3.2	62.2	35.4	1.9904	1.1328	3.33	129	9.8	0.119	31.4	0	0	0	1	0	0	0	1	0	1	0	0	0	0	0	0	0	1	0	0	0	0	0	1	0	0	0	0	0
566	2023-02-27	DNA	47	male	H-9A	1	0	0	0	1	0.32	0	0	0	0	1.7	53	68.5	0.179	9.5	0	0	0	0	1	0	1	0	1	0	0	0	0	0	0	1	0	0	0	0	0	0	0	0	0	0	0	0	0
567	2023-02-28	DNA	42	male	H-9A	1	0	0	0	0	30.07	20.4	44.9	6.13428	13.5014	1.8	53	31.8	0.256	10.6	0	0	0	0	0	0	0	0	1	0	0	0	0	0	1	0	0	0	0	0	0	0	0	0	0	0	0	0	0
568	2023-02-28	DNA	45	male	ICU	0	0	0	1	0	11.25	90.9	4.5	10.2263	0.50625	3.86	116	102.6	6.03	38.5	0	0	0	1	1	0	1	0	1	0	0	0	0	0	0	1	0	0	0	0	0	0	0	0	1	0	0	0	0
569	2023-02-28	DNA	47	female	X-IDD	0	0	0	1	0	10.48	87.2	8.5	9.13856	0.8908	3.5	108	13.8	0.227	11.9	N	N	N	N	N	N	N	N	0	0	0	0	0	0	0	0	0	0	0	0	0	0	0	0	0	0	0	0	0
570	2023-02-28	DNA	71	female	X-IDD	0	0	0	1	0	6.44	70.1	23.8	4.51444	1.53272	3.81	114	6.2	0.046	4.2	0	0	0	0	1	0	0	0	1	0	0	0	0	0	0	1	0	0	0	0	0	0	0	0	0	0	0	0	0
571	2023-02-28	DNA	71	female	X-IDD	0	0	0	1	0	2.98	50.1	41.6	1.49298	1.23968	3.02	89	13.3	0.054	N	0	1	0	0	0	0	0	0	0	0	0	0	0	0	0	0	0	0	0	0	0	0	0	0	0	0	0	0	0
572	2023-02-28	DNA&RNA	62	male	X-14A	0	0	0	1	0	9.2	70.1	19.4	6.4492	1.7848	3.42	100	51.4	0.1	6	1	0	0	0	0	1	1	0	0	0	0	0	0	0	0	0	0	0	0	0	0	0	0	1	0	0	0	0	0
573	2023-02-28	DNA&RNA	66	female	H-11A	1	2022-10-27	0	0	0	12.54	77.1	15.2	9.66834	1.90608	2.01	67	5.1	N	9.5	0	0	0	0	1	0	0	0	0	0	0	0	0	0	0	0	0	0	0	0	0	0	0	1	0	0	0	0	0
574	2023-02-28	DNA&RNA	79	female	X-20A	0	0	0	0	0	8	82.3	8.8	6.584	0.704	2.49	82	192.3	1.37	38.2	0	0	0	0	0	0	0	0	0	1	0	0	0	0	0	0	0	0	0	0	0	0	0	0	0	0	0	0	0
575	2023-03-02	DNA	58	male	X-5C	0	0	1	0	0	2	52.4	19.9	1.048	0.398	3.51	101	27.9	1.06	11.3	1	0	0	0	0	0	0	0	1	0	1	0	0	0	1	0	0	0	0	0	0	0	0	0	0	0	0	0	0
576	2023-03-02	DNA	61	male	X-4A	0	0	0	1	0	12.5	83.8	7.3	10.475	0.9125	4.15	132	161.9	0.856	42.8	1	0	0	0	0	0	0	0	0	0	0	0	0	0	0	0	0	0	0	0	0	0	0	0	0	0	0	0	0
577	2023-03-02	DNA	61	female	X-IDD	0	0	0	1	0	4.47	67.6	21.5	3.02172	0.96105	4.18	119	20.7	0	9.5	N	N	N	N	N	N	N	N	0	0	0	0	0	0	0	0	0	0	0	0	0	0	0	0	0	0	0	0	0
578	2023-03-02	DNA	89	male	X-ICU A	0	0	0	0	0	14.7	87.3	6.3	12.8331	0.9261	3.88	119	146	1.24	26.4	0	0	0	0	0	0	0	0	0	1	0	0	0	0	0	0	0	0	0	0	0	0	0	0	0	0	0	0	0
579	2023-03-02	DNA&RNA	3	male	H-10A	1	2022-10-26	0	0	0	4.15	39	48.8	1.6185	2.0252	2.41	77	31.8	N	3.2	0	0	0	0	0	0	0	0	0	0	0	0	0	0	0	0	0	0	0	0	0	0	0	1	0	0	0	0	0
580	2023-03-02	DNA&RNA	7	male	H-10A	1	0	0	1	0	3.98	50.4	31.7	2.00592	1.26166	2.46	73	4.1	0.308	8.7	0	0	0	0	0	0	0	0	1	0	1	0	0	0	1	0	0	0	0	0	0	0	0	0	0	0	0	0	0
581	2023-03-02	DNA&RNA	8	female	X-1B	1	0	1	1	0	5.8	39.1	45.9	2.2678	2.6622	3.95	130	4	N	14.4	0	0	0	0	0	0	0	0	0	1	0	0	0	0	0	0	0	0	0	0	0	0	0	0	0	0	0	0	0
582	2023-03-02	DNA&RNA	8	female	H-10A	1	2022-03-08	0	0	1	0.17	41.4	30	0.07038	0.051	3.16	95	157.5	0.065	6.5	0	0	0	0	0	0	0	0	0	0	0	1	0	0	0	0	0	0	0	0	0	0	0	0	0	0	0	0	0
583	2023-03-02	DNA&RNA	36	male	H-11A	1	0	0	1	1	0.44	72.9	24.4	0.32076	0.10736	3.16	93	75.7	0.032	7.3	0	0	0	1	0	0	0	0	1	0	0	0	0	0	1	0	0	0	0	0	0	0	0	0	0	0	0	0	0
584	2023-03-02	DNA&RNA	46	male	H-9A	1	2022-03-28	0	1	0	1.98	70.2	26.1	1.38996	0.51678	1.75	51	58.2	N	10.7	0	0	0	0	0	0	0	0	0	1	0	0	0	0	0	0	0	0	0	0	0	0	0	0	0	0	0	0	0
585	2023-03-02	DNA&RNA	58	female	H-11A	1	2022-10-31	0	1	0	1.89	80.1	12.4	1.51389	0.23436	2.5	81	20.6	0.029	9.3	0	0	0	0	1	0	0	0	0	1	0	0	0	0	0	0	0	0	0	0	0	0	0	1	0	1	0	0	0
586	2023-03-03	DNA&RNA	19	male	X-9B	1	2023-02-13	0	1	0	5.9	92.1	2.2	5.4339	0.1298	2.27	71	127.1	0.41	27.6	0	0	0	0	0	0	0	0	0	0	0	0	0	0	0	0	0	0	1	0	0	0	0	0	0	0	0	0	1
587	2023-03-03	DNA&RNA	38	male	X-20A	1	2022-02-18	0	1	0	1.5	61.5	30.9	0.9225	0.4635	1.84	62	24.4	0.857	14.3	0	0	0	0	0	0	1	0	0	1	0	0	0	0	0	0	0	0	0	0	0	0	0	1	0	0	0	0	0
588	2023-03-07	DNA	59	male	H-9A	1	0	0	1	0	1.74	81.6	15	1.41984	0.261	1.33	44	136.1	0.128	10	0	0	0	0	0	0	0	0	0	0	0	0	0	0	0	0	0	0	0	0	0	0	0	0	0	0	0	0	0
589	2023-03-07	DNA	70	male	H-9A	1	0	0	1	0	2.41	88.9	5.6	2.14249	0.13496	1.68	52	50.7	0.278	129.8	0	0	0	0	0	0	0	0	0	1	0	0	0	1	0	0	0	0	1	0	0	0	0	0	0	0	0	0	0
590	2023-03-07	DNA&RNA	3	female	X-1B	1	0	0	0	1	0.1	0.9	92.1	0.0009	0.0921	2.89	92	103.3	0.284	21.8	0	0	0	0	0	0	0	0	0	1	0	0	0	0	0	0	0	0	1	0	0	0	0	0	0	0	0	0	0
591	2023-03-07	DNA&RNA	28	female	H-8A	1	0	0	0	1	0.5	11.1	86.1	0.0555	0.4305	2.01	62	71.7	0.313	4.4	0	0	0	0	0	0	0	0	0	0	0	0	0	0	0	0	0	0	0	0	0	0	0	0	0	0	0	0	0
592	2023-03-07	DNA&RNA	41	female	H-7A	1	0	0	1	1	1.07	10	89.5	0.107	0.95765	2.52	75	21.2	N	17.8	0	0	0	0	0	0	0	0	0	0	0	0	0	0	0	0	0	0	0	0	0	0	0	0	0	0	0	0	0
593	2023-03-07	DNA&RNA	64	male	H-15A	1	2023-02-27	1	1	1	0.01	0	0	0	0	1.77	52	64.3	0.19	11.8	1	0	0	0	0	0	0	0	0	0	0	0	0	0	0	0	0	0	0	0	0	0	0	0	0	0	0	0	0
594	2023-03-07	DNA&RNA	80	female	ICU	0	0	0	0	0	11.1	83.1	8.8	9.2241	0.9768	3.68	112	6.8	0.221	6.9	1	1	0	0	0	0	0	0	0	1	0	0	0	0	0	0	0	0	0	0	0	0	0	0	0	0	0	0	0
595	2023-03-07	DNA&RNA	85	female	X-ICU A	0	0	0	1	0	13.07	74.4	18.7	9.72408	2.44409	3.08	99	11.4	0.397	4.4	1	0	0	0	0	0	0	0	0	1	0	0	0	0	0	1	0	0	0	0	0	0	0	0	0	0	0	0	0
596	2023-03-09	DNA	22	female	H-9A	1	0	0	1	0	2.16	53.8	42.5	1.16208	0.918	1.26	47	50.8	0.08	8.6	0	0	0	0	0	0	0	0	0	0	0	1	0	0	0	0	0	0	0	0	0	0	0	0	0	0	0	0	0
597	2023-03-09	DNA	51	male	T-7B	0	0	0	0	0	5.18	59.8	28	3.09764	1.4504	2.48	73	12	0.12	32.3	0	1	1	1	0	0	0	0	0	0	0	0	0	0	0	0	0	0	0	0	0	0	0	0	0	0	0	0	0
598	2023-03-09	DNA&RNA	40	female	X-14A	1	0	0	0	0	18.6	85.9	10.1	15.9774	1.8786	3.74	97	78.2	N	3.1	0	1	0	0	0	1	0	0	0	0	0	0	0	0	0	0	0	0	0	0	0	0	0	0	0	0	0	0	0
599	2023-03-09	DNA&RNA	68	male	T-4A	1	0	0	1	0	8.01	92.2	3.1	7.38522	0.24831	2.98	80	94.6	0.44	10.3	1	0	0	0	1	0	1	0	0	0	0	0	0	0	0	0	0	0	0	0	0	0	0	0	0	0	0	0	0
600	2023-03-09	DNA&RNA	69	male	X-ICU 6B	0	0	0	0	0	4.1	74.4	13.4	3.0504	0.5494	2.25	82	2.7	0.091	9.5	1	0	0	0	0	0	0	0	0	1	0	0	0	0	0	0	0	0	0	0	0	0	0	0	0	0	0	0	0
601	2023-03-10	DNA	5	female	T-ICU	0	0	0	1	0	1.69	61.5	24.9	1.03935	0.42081	2.6	77	71.2	N	12.4	0	0	0	0	1	0	0	0	0	1	0	0	0	0	0	0	0	0	1	0	0	0	0	0	0	0	0	0	0
602	2023-03-10	DNA	65	male	H-7A	1	0	0	1	1	1.22	36.8	43.1	0.44896	0.52582	2.86	95	26.2	0.103	7.5	0	1	0	0	0	0	0	0	0	0	0	0	0	0	0	0	0	0	0	0	0	0	0	0	0	0	0	0	1
603	2023-03-10	DNA	82	male	X-ICU A	0	0	0	1	0	7.25	91.6	5.9	6.641	0.42775	4.05	142	93.2	2.87	8.1	1	0	0	0	0	0	0	0	0	0	0	0	0	0	0	0	0	0	0	0	0	0	0	0	0	0	0	0	1
604	2023-03-10	DNA&RNA	26	female	H-8A	1	0	0	1	1	0.31	1	97.3	0.0031	0.30163	1.63	46	179	0.203	4.9	0	0	0	0	0	0	0	0	0	1	0	0	0	0	0	0	0	0	0	0	0	0	0	0	0	0	0	0	0
605	2023-03-10	DNA&RNA	58	male	X-5C	0	0	0	0	0	7.7	68.4	18.3	5.2668	1.4091	4.1	121	N	0.061	10.7	1	0	0	0	0	0	0	0	0	0	0	0	0	0	0	0	0	0	0	0	0	0	0	0	0	0	0	0	0
606	2023-03-14	DNA	3	female	T-C	1	0	0	1	0	7.04	85.2	13.8	5.99808	0.97152	1.82	56	0.5	0.14	11.3	0	0	0	0	0	0	0	0	0	0	0	0	0	0	0	0	0	0	0	0	0	0	0	0	0	0	0	0	0
607	2023-03-14	DNA	35	male	T-ICU	0	0	1	0	0	20.06	88.3	7.3	17.713	1.46438	2.65	81	171.3	69.2	173.3	0	0	0	0	0	0	0	0	0	1	0	0	0	0	0	1	0	0	0	0	0	0	0	0	0	0	0	0	0
608	2023-03-14	DNA	37	female	X-IDD	0	0	0	1	0	4.38	47.5	44.5	2.0805	1.9491	3.22	92	45.6	0.346	16.4	N	N	N	N	N	N	N	N	0	0	0	0	0	0	0	0	0	0	0	0	0	0	0	0	0	0	0	0	0
609	2023-03-14	DNA	42	male	X-IDD	0	0	0	1	0	10.65	69.1	20.7	7.35915	2.20455	4.26	121	124.7	0.084	N	N	N	N	N	N	N	N	N	0	0	0	0	0	0	0	0	0	0	0	0	0	0	0	0	0	0	0	0	0
610	2023-03-14	DNA	57	male	X-8B	0	0	0	1	0	8.8	70.4	19.6	6.1952	1.7248	4.06	131	130.6	N	9.7	0	1	0	0	0	0	1	0	1	1	0	0	0	0	1	0	0	0	0	0	0	0	0	0	0	0	0	0	0
611	2023-03-14	DNA	74	male	ICU	0	0	1	1	0	10.9	89.8	2.5	9.7882	0.2725	3.53	109	122.9	0.088	16.2	1	0	0	0	0	0	0	0	0	0	0	0	0	0	0	0	0	0	0	0	0	0	0	1	0	0	0	0	1
612	2023-03-14	DNA&RNA	14	female	X-9B	1	2023-02-17	0	1	0	2.1	57.7	3.9	1.2117	0.0819	N	N	98.2	0.238	N	0	0	0	0	0	0	0	0	0	0	0	0	0	0	0	0	0	0	0	0	0	0	0	0	0	0	0	0	0
613	2023-03-14	DNA&RNA	16	male	H-10A	1	2023-02-22	0	0	0	3.82	89.5	1.8	3.4189	0.06876	2.18	64	33.5	0.214	11.1	0	0	0	0	0	0	0	0	0	0	0	0	0	0	0	0	0	0	0	0	0	0	0	0	0	0	0	0	0
614	2023-03-14	DNA&RNA	28	female	X-18A	1	0	0	0	1	0.4	0.1	0.3	0.0004	0.0012	2.15	69	172.6	0.257	8.4	0	0	0	0	0	0	0	0	0	0	0	0	0	1	0	0	0	0	0	0	0	0	0	0	0	0	0	0	0
615	2023-03-14	DNA&RNA	33	male	H-14A	1	2023-03-06	0	1	1	0.11	2	92.8	0.0022	0.10208	2.65	80	37.2	0.5	11.6	0	0	0	0	0	0	0	0	0	0	0	0	0	0	0	0	0	0	0	0	0	0	0	0	0	0	0	0	0
616	2023-03-14	DNA&RNA	34	male	H-11A	1	2022-02-01	0	0	0	5.2	88.6	8.3	4.6072	0.4316	1.17	35	N	3.13	5.8	1	0	0	0	0	0	0	0	0	1	0	0	0	0	1	1	0	0	0	1	0	0	0	0	0	0	0	0	0
617	2023-03-14	DNA&RNA	71	female	H-7A	1	0	0	1	0	1.25	48.7	41.2	0.60875	0.515	2.63	81	7.7	0.5	13	0	0	0	0	0	0	0	0	0	1	0	0	0	0	0	0	0	0	0	0	0	0	0	0	1	0	0	0	0
618	2023-03-16	DNA&RNA	2	male	H-10A	1	2023-03-01	0	1	1	0.69	64.4	1.1	0.44436	0.00759	2.72	80	1.5	0	20.3	0	0	0	0	0	0	0	0	0	0	0	0	0	0	0	0	0	0	0	0	0	0	0	0	0	0	0	0	0
619	2023-03-16	DNA&RNA	34	male	X-18A	1	0	0	1	1	0.3	4.1	89.7	0.0123	0.2691	2.09	68	370	0.41	18.3	0	0	0	0	0	0	0	1	0	1	0	0	0	0	0	0	0	0	0	0	0	0	0	0	0	0	0	0	0
620	2023-03-16	DNA&RNA	41	male	X-18A	1	0	0	1	0	7.9	82.8	6.2	6.5412	0.4898	3.35	100	27.3	0.063	10.6	0	0	0	0	0	0	0	0	0	0	0	0	0	0	0	0	0	0	0	0	0	0	0	1	0	0	0	0	0
621	2023-03-16	DNA&RNA	51	female	X-18A	1	0	0	1	1	0.5	29.4	47.5	0.147	0.2375	1.31	45	370	0.156	8.3	0	0	0	0	0	0	0	0	0	1	0	0	0	0	1	0	0	0	0	0	0	0	0	0	0	0	0	0	0
622	2023-03-16	DNA&RNA	65	male	X-ICU 6B	0	0	0	1	0	6.9	91.8	5.6	6.3342	0.3864	3.43	118	141.1	3.65	12.6	1	1	0	0	0	0	1	0	1	1	0	0	0	0	1	0	0	0	1	0	0	0	0	0	0	0	0	0	0
623	2023-03-17	DNA	33	female	X-IDD	0	0	0	1	0	5.02	79.3	14.3	3.98086	0.71786	4.56	140	66.3	0.029	13.2	N	N	N	N	N	N	N	N	0	0	0	0	0	0	0	0	0	0	0	0	0	0	0	0	0	0	0	0	0
624	2023-03-17	DNA	49	female	H-14A	1	2023-03-16	0	0	1	104.6	0	0	0	0	0.12	30	70	N	8.9	0	0	0	0	0	0	0	0	0	0	0	0	0	0	0	0	0	0	0	0	0	0	0	0	0	0	0	0	0
625	2023-03-17	DNA	64	male	X-ICU A	0	0	0	1	0	11.14	87.6	4.7	9.75864	0.52358	4.3	128	90.6	5.99	N	0	1	0	0	0	0	1	0	0	1	0	0	0	0	0	0	0	0	1	0	0	0	0	0	0	0	0	0	1
626	2023-03-17	DNA&RNA	59	male	H-9A	1	0	0	1	1	0.28	45.9	50.6	0.12852	0.14168	1.51	45	107.7	0.459	11.9	1	0	0	0	0	0	0	0	0	1	0	0	0	0	0	1	0	0	0	0	0	0	0	0	0	0	0	0	1
627	2023-03-21	DNA	24	female	X-IDD	0	0	0	1	0	6.49	50.8	43.8	3.29692	2.84262	3.43	97	10.5	N	N	N	N	N	N	N	N	N	N	0	0	0	0	0	0	0	0	0	0	0	0	0	0	0	0	0	0	0	0	0
628	2023-03-21	DNA	37	male	H-11A	1	2021-03-18	0	0	0	1.89	88.3	6.5	1.66887	0.12285	1.3	45	70	N	N	0	0	0	0	0	0	0	0	0	1	1	0	0	0	0	0	0	0	0	0	0	0	0	1	0	0	0	0	1
629	2023-03-21	DNA	58	male	H-7A	1	0	0	1	0	3.31	83.8	11.3	2.77378	0.37403	3.43	104	124.7	0.062	N	0	0	0	0	0	0	0	0	0	0	0	0	0	0	0	0	0	0	0	0	0	0	0	1	0	0	0	0	0
630	2023-03-21	DNA	68	male	H-9A	1	0	0	1	1	0.16	7.3	91.3	0.01168	0.14608	1.82	56	104.5	0.07	10.3	1	0	0	0	0	0	0	0	1	0	0	0	0	0	1	0	0	0	0	0	0	0	0	0	0	0	0	0	0
631	2023-03-21	DNA&RNA	23	male	X-18A	1	0	0	0	1	1.5	31.4	56.3	0.471	0.8445	4.83	140	5.3	0.068	8.1	1	0	0	0	1	0	0	0	0	0	0	0	0	0	0	0	0	0	0	0	0	0	0	1	0	0	0	0	0
632	2023-03-21	DNA&RNA	60	male	H-9A	1	0	0	1	1	0.54	28	67.9	0.1512	0.36666	1.82	54	105.4	0.116	N	0	0	0	0	0	1	0	0	0	0	0	0	0	0	0	0	0	0	0	0	0	0	0	0	0	0	0	0	1
633	2023-03-21	DNA&RNA	82	male	X-10C	0	0	0	1	0	15.6	67.1	23.1	10.4676	3.6036	3.53	105	47.7	7.65	6.5	1	0	1	0	1	0	0	0	0	1	1	0	0	0	0	0	0	0	0	0	0	0	0	1	0	0	0	0	0
634	2023-03-23	DNA	24	male	X-9B	1	2022-12-23	0	1	1	1.4	14.2	69.5	0.1988	0.973	1.77	60	72.5	0.131	11.6	0	0	0	0	0	0	0	0	0	1	0	0	0	0	0	0	0	0	0	0	0	0	0	1	0	0	0	0	0
635	2023-03-23	DNA	64	male	T-ICU	0	0	0	1	0	7.27	91.5	3.3	6.65205	0.23991	2.07	66	176.8	0.32	N	0	0	0	0	0	0	1	0	1	0	0	0	0	0	1	1	0	0	0	0	0	0	0	0	0	1	0	0	0
636	2023-03-23	DNA	68	male	T-4A	1	0	0	0	0	2.02	36.1	32.7	0.72922	0.66054	2.16	66	133.9	2.88	13.3	0	0	0	1	0	0	0	0	0	1	0	0	0	0	0	0	0	0	0	0	0	0	0	0	0	0	0	0	0
637	2023-03-23	DNA&RNA	13	male	X-1B	1	0	0	1	0	2.3	79.1	18.5	1.8193	0.4255	1.75	56	42.3	0.09	8.2	0	0	0	0	0	0	0	0	0	1	0	0	0	0	0	0	0	0	0	0	0	0	0	0	0	0	0	0	0
638	2023-03-23	DNA&RNA	37	female	X-10A	1	2021-07-27	0	1	1	0.4	0.4	97.2	0.0016	0.3888	2.59	83	66.5	1.93	41.5	0	0	0	1	0	0	0	0	0	1	0	0	0	0	0	1	0	0	0	0	0	0	0	0	0	0	0	0	0
639	2023-03-23	DNA&RNA	39	male	X-18A	1	0	0	1	1	0.4	8.6	82.1	0.0344	0.3284	2	62	138.9	0.078	N	0	0	0	1	0	0	0	0	0	0	0	0	0	0	0	0	0	0	0	0	0	0	0	0	0	0	0	0	0
640	2023-03-23	DNA&RNA	53	female	X-10A	1	2023-01-13	0	1	0	2.7	22.5	65.9	0.6075	1.7793	2.24	81	11.4	0.111	22.9	0	0	0	0	1	0	0	0	0	1	0	0	0	0	0	0	0	0	0	0	0	0	0	1	0	0	0	0	1
641	2023-03-23	DNA&RNA	62	male	X-10A	1	2023-02-25	0	1	0	5.5	59	6	3.245	0.33	2.89	95	24.1	0.407	15.1	0	0	0	0	0	0	0	0	0	0	0	0	0	0	0	0	0	0	0	0	0	0	0	0	0	0	0	0	0
642	2023-03-23	DNA&RNA	66	female	X-10C	0	0	0	0	0	8.7	84.9	9.8	7.3863	0.8526	2.29	80	80.8	3	5.4	0	0	1	0	0	0	0	1	0	0	0	0	0	0	0	0	0	0	0	0	0	0	0	1	0	0	0	0	0
643	2023-03-24	DNA	30	female	X-14A	0	0	0	1	0	9.08	79	12.6	7.1732	1.14408	4.12	92	56.6	0.121	2.3	0	0	0	0	0	1	0	0	0	0	0	0	0	0	0	0	0	0	0	0	0	0	0	0	0	0	0	0	0
644	2023-03-24	DNA	45	male	H-7A	1	0	0	0	0	7.17	50.8	29.9	3.64236	2.14383	4.3	127	92.6	0.096	N	0	0	0	0	0	0	0	0	0	0	0	0	0	0	0	0	0	0	0	0	0	0	0	0	0	0	0	0	0
645	2023-03-24	DNA	50	female	H-14A	1	2023-03-22	0	1	0	1.05	98.8	0.9	1.0374	0.00945	2.18	67	118.8	N	17	0	0	0	0	1	0	0	0	0	0	0	0	0	0	0	0	0	0	0	0	0	0	0	0	0	0	0	0	0
646	2023-03-24	DNA	68	male	X-IDD	0	0	0	0	0	10.43	65.4	28	6.82122	2.9204	3.61	111	22.6	0.24	8	0	0	0	1	0	0	0	0	0	0	0	0	0	0	0	0	0	0	0	0	0	0	0	0	0	0	0	0	0
647	2023-03-24	DNA	83	male	H-7A	1	0	1	1	0	5.9	79.1	6.8	4.6669	0.4012	3.77	108	75.2	0.107	8.7	0	0	0	0	1	0	0	0	0	1	0	0	0	0	0	0	0	0	0	0	0	0	0	0	0	0	0	0	0
648	2023-03-24	DNA&RNA	44	male	X-ICU A	0	0	0	1	0	5.32	14.3	69.4	0.76076	3.69208	4.46	142	67.5	0.281	N	0	1	0	0	0	1	0	1	0	0	0	0	0	0	0	0	0	0	0	0	0	0	0	0	0	0	0	0	0
649	2023-03-28	DNA	12	male	T-C	1	0	0	1	0	4.24	92.4	6.4	3.91776	0.27136	2.62	84	22.6	0.34	16.2	0	0	0	0	0	0	0	0	0	0	0	0	0	0	0	0	0	0	0	0	0	0	0	1	0	0	0	0	0
650	2023-03-28	DNA	32	male	H-9A	1	0	0	1	1	136.9	0	0	0	0	3.51	112	32.3	N	16.3	0	0	0	0	0	0	0	0	0	0	0	0	0	0	0	0	0	0	0	0	0	0	0	0	0	0	0	0	0
651	2023-03-28	DNA	34	male	H-9A	1	0	0	0	0	7.7	19	72.1	1.463	5.5517	1.82	68	116.6	0.151	N	0	0	0	0	0	0	0	0	0	1	0	0	0	0	0	0	0	0	1	0	0	0	0	0	0	0	0	0	0
652	2023-03-28	DNA	42	female	X-IDD	0	0	0	1	0	12.19	83.9	7.5	10.2274	0.91425	2.85	83	142	0	5.1	0	1	0	0	0	0	0	0	0	1	0	0	0	0	0	0	0	0	1	0	0	0	0	0	0	0	0	0	0
653	2023-03-28	DNA	66	male	X-7C	0	0	0	0	0	13.65	92.8	3.3	12.6672	0.45045	2.64	72	163.4	6.16	17.2	1	0	0	0	0	0	1	0	0	0	0	0	0	0	0	0	0	0	0	0	0	0	0	0	0	0	0	0	1
654	2023-03-28	DNA	66	female	H-9A	1	0	0	0	1	0.28	8.2	86.9	0.02296	0.24332	2.29	70	35.4	0.09	N	0	0	0	0	0	0	0	0	1	0	0	0	0	0	0	1	0	0	0	0	0	0	0	0	0	1	0	0	0
655	2023-03-28	DNA	69	female	X-8B	0	0	0	1	0	5.3	80.8	13	4.2824	0.689	2.6	83	64.5	0.25	18.3	0	0	0	0	0	0	1	0	0	1	0	0	0	0	0	0	0	0	0	0	0	0	0	0	0	0	0	0	1
656	2023-03-28	DNA&RNA	6	female	H-10A	1	2023-03-03	0	1	0	1.99	56.5	17.9	1.12435	0.35621	2.98	89	2.7	N	7.5	0	0	0	0	0	0	0	0	0	0	0	0	0	0	0	0	0	0	0	0	0	0	0	0	0	0	0	0	0
657	2023-03-28	DNA&RNA	13	male	X-1B	1	0	0	0	1	0.31	3.2	96.8	0.00992	0.30008	2.08	66	30.7	0.105	17.1	0	0	0	0	0	0	0	0	0	1	0	0	0	0	0	0	0	0	0	0	0	0	0	0	0	0	0	0	0
658	2023-03-28	DNA&RNA	16	male	H-11A	1	2022-10-12	0	1	0	2.25	36.3	26.7	0.81675	0.60075	2.02	74	0.6	N	9.1	0	0	0	0	0	0	0	0	0	0	0	0	0	0	0	0	0	0	0	0	0	0	0	0	0	0	0	0	0
659	2023-03-28	DNA&RNA	29	female	X-10A	1	2021-06-15	0	1	0	4.8	37.5	42.5	1.8	2.04	1.78	71	28.2	0.08	6.4	0	0	0	0	0	0	0	0	0	1	1	0	0	0	0	0	0	0	0	0	0	0	0	1	0	0	0	0	1
660	2023-03-28	DNA&RNA	54	male	H-14A	1	2023-03-27	0	1	0	1.03	61.2	10.2	0.63036	0.10506	1.67	50	46.2	N	N	1	0	0	0	0	0	0	0	0	0	0	0	0	0	0	0	0	0	0	0	0	0	0	0	0	0	0	0	0
661	2023-03-28	DNA&RNA	60	female	X-9B	1	0	0	0	1	1.7	3	78.9	0.051	1.3413	1.83	57	164.9	0.072	7.2	0	0	0	1	0	0	1	0	0	1	0	0	0	0	1	1	0	0	0	0	0	0	0	0	0	0	0	0	0
662	2023-03-30	DNA	33	female	X-14A	0	0	0	0	0	6.1	41.3	44.2	2.5193	2.6962	4.01	121	4.5	0.15	7.5	0	0	0	0	0	1	0	0	0	0	0	0	0	0	0	0	0	0	0	0	0	0	0	0	0	0	0	0	0
663	2023-03-30	DNA	47	male	ICU	0	2022-02-28	0	0	0	10.18	88.5	8.2	9.0093	0.83476	3.09	99	44.8	48.7	32.3	0	0	0	1	1	0	0	0	0	0	0	0	0	0	0	0	0	0	0	0	0	0	0	0	0	0	0	0	0
664	2023-03-30	DNA	47	female	H-7A	1	0	0	0	0	3.18	80.8	10.5	2.56944	0.3339	2.31	73	7.5	0.047	7	0	0	0	0	1	0	0	0	0	1	0	0	0	0	0	0	0	0	0	0	0	0	0	0	0	0	0	0	0
665	2023-03-30	DNA	55	male	X-ICU A	0	0	0	1	0	7.04	65.1	22.6	4.58304	1.59104	4.72	137	21.7	0.103	N	0	1	0	0	0	0	1	0	0	0	0	0	0	0	0	0	0	0	0	0	0	0	0	0	0	0	0	0	0
666	2023-03-30	DNA&RNA	16	male	H-4A ICU	1	0	0	1	1	0.36	79.9	7.7	0.28764	0.02772	2.76	82	12.4	0.313	16.1	0	0	0	0	0	0	0	0	0	1	0	0	0	0	0	0	0	0	0	0	0	0	0	1	0	0	0	0	0
667	2023-03-30	DNA&RNA	18	female	H-9A	1	0	0	1	1	0.94	47.4	45.4	0.44556	0.42676	2.21	73	3.5	0.174	2.7	0	0	0	0	0	0	0	0	0	0	0	0	0	0	0	0	0	0	0	0	0	0	0	0	0	0	0	0	0
668	2023-03-30	DNA&RNA	22	male	X-10A	1	2023-01-02	0	0	0	2.8	44.5	30.3	1.246	0.8484	3.84	113	0.5	0.062	39.2	0	0	0	0	0	0	0	0	0	0	0	0	0	0	0	0	0	0	0	0	0	0	0	1	0	0	0	0	0
669	2023-03-30	DNA&RNA	25	male	X-ICU 6B	1	2022-09-21	1	1	0	5.1	59.5	32.6	3.0345	1.6626	2.26	76	91.4	0.34	12.3	1	0	0	0	0	0	0	1	0	1	0	0	0	0	0	0	0	0	0	0	0	0	0	1	0	0	0	0	0
670	2023-03-30	DNA&RNA	54	female	H-13A	1	2023-03-21	0	0	1	0.17	10.1	59	0.01717	0.1003	2.5	80	21.6	0.03	N	0	0	0	0	0	0	0	0	0	0	0	0	0	0	0	0	0	0	0	0	0	0	0	0	0	0	0	0	0
671	2023-03-30	DNA&RNA	64	male	X-18A	1	0	0	0	0	2.2	82.4	14.4	1.8128	0.3168	2.39	73	197.6	0.145	11.9	0	0	0	0	0	0	0	0	0	0	0	0	0	0	0	0	0	0	0	0	0	0	0	0	0	0	0	0	0
672	2023-03-30	DNA&RNA	66	male	H-11A	1	2023-03-10	0	1	0	22.09	92.7	1.8	20.4774	0.39762	2.13	61	48.2	N	6.6	1	0	0	0	0	0	0	0	0	1	0	0	0	0	0	0	1	0	0	0	0	0	0	0	0	0	0	0	1
673	2023-03-31	DNA&RNA	6	male	X-1B	1	0	0	1	1	0.3	6.7	71.8	0.0201	0.2154	2.94	97	1.6	0.37	8.6	0	0	0	0	0	0	0	0	0	1	0	0	0	0	0	0	0	0	1	0	0	0	0	0	0	0	0	0	0
674	2023-03-31	DNA&RNA	9	male	H-10A	1	2023-03-21	0	1	1	1.3	26.5	69.9	0.3445	0.9087	3.49	106	0.1	N	20	0	0	0	0	0	1	0	0	0	0	0	0	0	0	0	0	0	0	0	0	0	0	0	0	0	0	0	0	0
675	2023-03-31	DNA&RNA	53	male	T-3B	0	0	0	1	0	6.42	88.6	6.2	5.68812	0.39804	4.56	130	N	N	12.1	0	0	0	0	1	0	0	0	0	1	0	0	0	0	0	0	0	0	1	0	0	0	0	1	0	0	0	0	0
676	2023-03-31	DNA&RNA	64	male	H-8A	1	0	0	1	0	2.08	48.5	26.1	1.0088	0.54288	2.64	75	51.8	0.63	N	0	0	0	0	0	0	0	0	0	1	0	0	0	0	0	1	0	1	0	0	0	0	0	1	0	0	0	0	0
677	2023-04-04	DNA	46	male	X-IDD	0	0	0	1	0	7.33	28.6	28.8	2.09638	2.11104	4.73	139	11.3	0.204	N	0	0	0	0	0	0	0	0	0	1	0	0	0	0	1	0	0	0	0	0	0	0	0	0	0	0	0	0	0
678	2023-04-04	DNA	86	female	X-ICU A	0	0	0	1	0	7.23	80.1	8	5.79123	0.5784	3.44	108	1.8	0.055	5.7	0	1	0	0	0	0	0	0	0	1	0	0	0	0	0	0	0	0	0	0	0	0	0	0	0	0	0	0	0
679	2023-04-04	DNA&RNA	11	male	H-15A	1	2023-04-03	0	1	1	0.05	0	0	0	0	2.32	68	96.9	0.564	10.7	0	0	0	0	0	0	0	0	0	0	0	0	0	0	0	0	0	0	0	0	0	0	0	0	0	0	0	0	0
680	2023-04-04	DNA&RNA	28	male	X-9A	1	2023-01-02	0	0	0	2.7	82.4	0.9	2.2248	0.0243	2.48	72	27	0.567	11	0	0	0	0	0	0	0	0	0	0	0	0	0	0	0	0	0	0	0	0	0	0	0	0	0	0	0	0	0
681	2023-04-04	DNA&RNA	31	male	H-8A	1	0	0	0	1	0.23	0.9	96.7	0.00207	0.22241	2.21	66	119	3.29	38.2	0	0	0	0	0	0	0	0	0	0	0	0	0	0	0	0	0	0	0	0	0	0	0	0	0	0	0	0	0
682	2023-04-04	DNA&RNA	42	female	H-14A	1	2023-03-06	0	1	1	0.03	0	0	0	0	2.05	62	214	7.61	18	0	1	1	1	0	0	0	0	0	1	0	0	0	0	0	0	0	1	0	0	0	0	0	0	0	0	0	0	0
683	2023-04-04	DNA&RNA	47	male	H-7A	1	0	0	1	0	6.11	69.4	23	4.24034	1.4053	1.78	60	57.4	0.129	2.9	0	0	0	0	1	0	0	0	0	0	0	0	0	0	0	0	0	0	0	0	0	0	0	1	0	0	0	0	0
684	2023-04-04	DNA&RNA	56	male	ICU	0	0	0	1	0	4.5	71.8	18.1	3.231	0.8145	2.03	65	81	0.13	11.2	0	0	0	0	0	0	0	0	0	0	0	0	0	0	0	0	0	0	0	0	0	0	0	0	0	0	0	0	0
685	2023-04-04	DNA&RNA	65	female	ICU	0	0	0	1	0	9.3	81.7	14.8	7.5981	1.3764	2.47	78	33.9	0.596	12.4	1	1	1	0	0	0	1	1	0	0	0	0	0	0	0	0	0	0	0	0	0	0	0	0	0	0	0	0	0
686	2023-04-07	DNA	39	female	X-IDD	0	0	0	1	0	7.12	87	9.3	6.1944	0.66216	2.79	70	41.1	0.158	4.9	0	0	0	0	1	0	0	0	0	0	0	0	0	0	0	0	0	0	0	0	0	0	0	0	0	0	0	0	0
687	2023-04-07	DNA	47	female	X-14A	0	0	0	1	0	4.55	84	9.9	3.822	0.45045	3.06	95	1.1	0	29.4	1	0	0	1	0	1	0	1	0	0	0	0	0	0	0	0	0	0	0	0	0	0	0	0	0	0	0	0	0
688	2023-04-07	DNA	63	male	T-ICU	0	0	0	1	0	16.09	80.1	11.6	12.8881	1.86644	2.82	83	73.3	0.1	7.4	0	0	0	0	0	0	0	0	0	1	0	0	0	0	0	1	0	0	0	0	0	0	0	0	0	0	0	0	1
689	2023-04-07	DNA	71	male	X-ICU A	0	0	0	0	0	20.28	82.9	11.3	16.8121	2.29164	2.35	62	8.7	0.151	7.7	1	0	1	0	1	0	0	0	0	0	0	0	0	0	0	0	0	0	0	0	0	0	0	0	0	0	0	0	0
690	2023-04-07	DNA&RNA	18	male	H-10A	1	2022-06-23	0	0	0	3.59	70	18.5	2.513	0.66415	2.35	77	23.3	N	4	0	0	0	0	0	0	0	0	0	0	0	0	0	0	0	0	0	0	0	0	0	0	0	0	0	0	0	0	0
691	2023-04-07	DNA&RNA	34	male	X-10A	1	2022-05-01	0	0	0	2.6	73.7	16.1	1.9162	0.4186	1.92	68	7.2	0.141	29.5	1	0	0	0	0	0	0	0	0	1	0	0	0	1	0	0	0	0	0	0	0	0	0	1	0	0	0	0	0
692	2023-04-07	DNA&RNA	57	female	X-ICU A	0	0	0	0	0	16.15	88.9	4.2	14.3573	0.6783	3.54	99	42.1	1.65	10	0	0	0	0	1	0	0	0	0	1	0	0	0	0	0	0	0	0	0	0	0	0	0	0	0	0	0	0	0
693	2023-04-07	DNA&RNA	59	female	H-11A	1	2022-10-10	0	0	0	4.61	31.5	46.6	1.45215	2.14826	1.98	67	36.6	0	5.7	0	0	0	0	0	0	0	0	0	0	0	0	0	0	0	0	0	0	0	0	0	0	0	1	0	0	0	0	0
694	2023-04-11	DNA	13	male	H-7A	1	0	0	1	0	7.78	77.9	12.2	6.06062	0.94916	3.88	127	19.7	0.044	5.7	0	0	0	0	0	0	0	0	0	0	0	0	0	0	0	0	0	0	0	0	0	0	0	0	0	0	0	0	0
695	2023-04-11	DNA	27	female	X-IDD	0	0	0	0	0	6.56	70.8	18.8	4.64448	1.23328	4.31	136	5.9	0.036	7.3	N	N	N	N	N	N	N	N	0	0	0	0	0	0	0	0	0	0	0	0	0	0	0	0	0	0	0	0	0
696	2023-04-11	DNA&RNA	11	female	H-15A	1	2023-03-23	0	1	0	5.55	89.7	1.3	4.97835	0.07215	2.26	66	11.3	N	8.7	0	0	0	0	0	0	0	0	0	0	0	0	0	1	0	0	0	0	0	0	0	0	0	0	0	0	0	0	0
697	2023-04-11	DNA&RNA	12	male	X-1B	1	0	0	1	0	2.7	54.1	36.9	1.4607	0.9963	4.03	130	1.3	0.847	20.8	0	0	0	1	0	0	0	0	0	0	0	0	0	0	0	0	0	0	0	0	0	0	0	0	0	0	0	0	0
698	2023-04-11	DNA&RNA	27	female	H-11A	1	2023-03-15	0	0	0	5.52	80.1	9.8	4.42152	0.54096	2.91	85	0.8	0.099	21.7	0	0	0	0	0	0	0	0	0	1	0	0	0	0	0	0	0	0	0	0	0	0	0	0	0	0	0	0	0
699	2023-04-11	DNA&RNA	28	female	H-11A	1	2023-01-21	0	1	0	3.56	61.7	33.2	2.19652	1.18192	2.11	68	0.5	N	20.3	0	0	0	0	0	0	0	0	0	0	0	0	0	0	0	0	0	0	0	0	0	0	1	1	0	0	0	0	0
700	2023-04-11	DNA&RNA	52	male	OPD	0	0	0	1	N	N	N	N	N	N	N	N	N	N	N	N	N	N	N	N	N	N	N	0	0	0	0	0	0	0	0	0	0	0	0	0	0	0	0	0	0	0	0	0
701	2023-04-11	DNA&RNA	64	female	H-8A	1	0	0	1	0	172.3	8.1	88.1	13.9563	151.796	3.25	104	38.7	1.57	6.6	0	0	0	0	0	0	0	0	0	0	0	0	0	0	0	0	0	0	0	0	0	0	0	0	0	0	0	0	0
702	2023-04-11	DNA&RNA	68	male	H-9A	1	0	0	0	1	0.55	67.6	31.3	0.3718	0.17215	2.06	62	105.8	0.412	11.2	1	0	0	0	0	0	0	1	0	0	0	0	0	0	0	0	0	0	0	0	0	0	0	0	0	0	0	0	0
703	2023-04-11	DNA&RNA	70	male	X-18A	1	0	0	0	0	3.3	16	20.9	0.528	0.6897	1.67	49	116.9	8.11	42.3	1	0	0	0	0	0	0	0	0	1	0	0	0	0	0	1	0	0	0	0	0	0	0	0	0	0	0	0	0
704	2023-04-12	DNA&RNA	74	male	X-IDD	0	0	0	1	0	52	93.1	3.1	48.412	1.612	1.76	60	154.7	0.71	10.7	N	N	N	N	N	N	N	N	0	0	0	0	0	0	0	0	0	0	0	0	0	0	0	0	0	0	0	0	0
705	2023-04-13	DNA	58	male	X-9B	1	0	0	0	0	1.8	54.8	29.6	0.9864	0.5328	1.81	50	70.6	0.202	36	0	0	0	0	0	0	0	0	0	1	0	0	0	0	1	0	0	0	0	0	0	0	0	0	0	0	0	0	0
706	2023-04-13	DNA&RNA	26	male	X-13A	0	0	0	1	0	5.3	81.1	8.6	4.2983	0.4558	2.82	86	N	0.35	4	1	0	1	0	0	0	0	0	0	0	1	0	0	0	0	0	0	0	0	0	0	0	0	0	0	0	0	0	0
707	2023-04-13	DNA&RNA	35	female	H-11A	1	2023-02-23	0	1	0	6.53	85.2	9.3	5.56356	0.60729	2.32	73	2.1	N	10.7	0	0	0	0	0	0	0	0	0	0	0	0	0	0	0	0	0	0	0	0	0	0	0	0	0	0	0	0	0
708	2023-04-13	DNA&RNA	53	male	X-10A	1	2023-03-24	0	0	0	2.6	64.9	7.1	1.6874	0.1846	1.94	61	53.1	0.302	21.5	0	0	0	1	0	0	0	0	0	1	0	0	0	0	0	0	0	0	0	0	0	0	0	0	0	0	0	0	0
709	2023-04-13	DNA&RNA	59	male	X-10A	1	2021-10-26	0	0	0	2.7	38.4	38.7	1.0368	1.0449	1.44	49	170	0.295	8	0	0	0	0	0	0	0	0	0	0	0	0	0	0	0	0	0	0	0	0	0	0	0	0	0	0	0	0	0
710	2023-04-13	DNA&RNA	62	male	X-10A	1	2022-07-21	0	1	1	0.5	25.2	51.9	0.126	0.2595	1.6	53	148.7	0.303	15.3	0	0	0	1	0	0	0	0	0	1	0	0	0	0	0	0	0	0	0	0	0	0	0	0	0	0	0	0	0
711	2023-04-14	DNA	10	male	T-C	1	0	0	1	1	1.58	25.9	38.6	0.40922	0.60988	2.36	73	37.3	0.53	14.4	0	0	0	0	0	0	0	0	0	0	0	0	0	0	0	0	0	0	0	0	0	0	0	0	0	0	0	0	0
712	2023-04-14	DNA	36	male	H-9A	1	0	0	1	0	2.32	37.5	42.1	0.87	0.97672	1.6	51	49.5	0.56	16.2	1	0	0	1	0	0	0	0	0	0	0	0	0	0	0	0	0	0	0	0	0	0	0	0	0	0	0	0	0
713	2023-04-14	DNA&RNA	22	male	X-9A	1	2023-04-03	0	0	1	0	26.5	16.3	0	0	1.89	57	206.8	1.02	16.9	0	0	0	0	0	0	0	0	0	0	0	0	0	0	0	0	0	0	0	0	0	0	0	0	0	0	0	0	0
714	2023-04-14	DNA&RNA	56	female	X-ICU 4B	0	0	0	1	0	11.3	84.1	5	9.5033	0.565	2.79	88	27.3	3.32	279.2	1	0	1	1	0	0	1	0	0	0	0	0	0	0	0	0	0	0	0	0	0	0	0	0	0	0	0	0	1
715	2023-04-14	DNA&RNA	63	female	X-5A	0	0	0	0	0	2.3	67.3	15.6	1.5479	0.3588	3.45	96	35.6	1.2	8.7	1	0	0	0	0	0	1	0	0	1	0	0	0	0	0	0	0	1	0	0	0	0	0	0	0	0	0	0	0
716	2023-04-18	DNA	28	female	X-IDD	0	0	0	0	0	1.53	52.2	35.3	0.79866	0.54009	3.69	118	3.6	0.053	6.1	0	0	0	0	0	0	0	0	0	1	0	0	0	0	1	0	0	0	0	0	0	0	0	0	0	0	0	0	0
717	2023-04-18	DNA	71	male	X-7A	0	0	0	0	0	19.39	89.5	5.3	17.3541	1.02767	3.07	103	79.9	1.09	243.8	1	0	1	1	1	0	0	0	1	0	0	0	0	0	0	1	0	0	0	0	0	0	0	0	0	0	0	0	0
718	2023-04-18	DNA	87	male	X-IDD	1	0	0	1	0	5.55	37.4	35.9	2.0757	1.99245	1.74	65	58	0.593	29.6	0	0	1	0	0	0	0	0	0	1	0	0	0	0	0	1	0	0	0	0	0	0	0	0	0	0	0	0	1
719	2023-04-18	DNA	N	male	OPD	0	0	0	1	N	N	N	N	N	N	N	N	N	N	N	N	N	N	N	N	N	N	N	0	0	0	0	0	0	0	0	0	0	0	0	0	0	0	0	0	0	0	0	1
720	2023-04-18	DNA&RNA	2	female	X-1B	1	0	0	1	1	1.2	38.6	52	0.4632	0.624	2.16	62	3	0.08	4.2	0	0	0	0	0	1	0	0	0	0	0	0	0	0	0	0	0	0	0	0	0	0	0	0	0	0	0	0	1
721	2023-04-18	DNA&RNA	31	male	H-11A	1	0	0	0	0	2.04	98.9	0.4	2.01756	0.00816	2.04	61	81.6	N	10	0	0	0	0	0	0	0	0	0	0	0	0	0	0	0	0	0	0	0	0	0	0	0	0	0	0	0	0	0
722	2023-04-18	DNA&RNA	45	male	H-8A	1	0	0	1	0	1.55	49.2	49.4	0.7626	0.7657	2.82	91	38.3	0.08	12.4	0	0	0	0	0	0	0	0	0	0	0	0	0	0	0	0	0	0	0	0	0	0	0	0	0	0	0	0	0
723	2023-04-18	DNA&RNA	46	female	X-9A	1	2022-12-26	0	0	1	0	54.8	33.9	0	0	2.05	63	77.7	2.45	27.2	0	0	0	0	0	0	0	0	0	0	0	0	0	0	0	0	0	0	0	0	0	0	0	0	0	0	0	0	0
724	2023-04-18	DNA&RNA	53	male	OPD	0	0	0	1	0	3.8	48	43	1.824	1.634	3.53	103	14	N	N	1	0	0	0	0	0	0	0	1	0	0	0	0	0	0	1	0	0	0	0	0	0	0	0	0	0	0	0	1
725	2023-04-18	DNA&RNA	54	male	X-9A	1	2023-01-03	0	1	1	0	0	0	0	0	2.08	65	207.7	0.254	12.6	1	0	0	0	0	0	0	0	0	0	0	0	0	0	0	0	0	0	0	0	0	0	0	0	0	0	0	0	0
726	2023-04-18	DNA&RNA	54	male	X-9C	1	2023-04-13	0	1	1	0	51.3	17.9	0	0	1.65	56	23.6	0.26	22.9	0	0	0	0	0	0	0	0	0	0	0	0	0	0	0	0	0	0	0	0	0	0	0	0	0	0	0	0	0
727	2023-04-18	DNA&RNA	63	female	X-ICU 4B	0	0	0	1	0	15.09	96.2	1.3	14.5166	0.19617	2.78	87	66.9	26.89	620.1	1	0	0	1	0	0	0	0	0	0	0	0	0	0	0	0	0	0	0	0	0	0	0	0	1	0	0	0	0
728	2023-04-18	DNA&RNA	68	male	OPD	0	0	0	1	N	N	N	N	N	N	N	N	N	N	N	N	N	N	N	N	N	N	N	0	0	0	0	0	0	0	0	0	0	0	0	0	0	0	0	0	0	0	0	0
729	2023-04-20	DNA	16	male	X-IDD	0	0	0	1	0	12.3	66	19.7	8.118	2.4231	4.44	116	23	0.111	4.4	N	N	N	N	N	N	N	N	0	0	0	0	0	0	0	0	0	0	0	0	0	0	0	0	0	0	0	0	0
730	2023-04-20	DNA	19	female	X-14A	0	0	0	1	0	6	30.7	58.2	1.842	3.492	4.39	110	N	N	2.2	0	0	0	0	0	1	0	0	0	0	0	0	0	0	0	0	0	0	0	0	0	0	0	1	0	0	0	0	0
731	2023-04-20	DNA	50	male	H-9A	1	0	0	0	1	0.59	22.4	68.7	0.13216	0.40533	1.79	55	41.6	N	5.5	1	0	0	0	0	0	0	0	0	1	0	0	0	0	0	0	0	1	0	0	0	0	0	0	0	0	0	0	0
732	2023-04-20	DNA&RNA	15	male	X-9C	1	2023-01-26	0	0	0	0.9	91.2	1.4	0.8208	0.0126	2.6	77	180	17.22	19.8	0	0	0	0	0	0	1	0	0	0	0	0	0	0	0	0	0	0	0	0	0	0	0	0	0	0	0	0	0
733	2023-04-20	DNA&RNA	18	female	X-10A	1	0	0	0	0	1.8	39.2	52.8	0.7056	0.9504	2.05	69	20.5	0.04	6.1	0	0	0	0	0	1	0	0	0	1	0	0	0	0	0	1	0	0	0	0	0	0	0	0	0	0	0	0	0
734	2023-04-20	DNA&RNA	31	female	X-10A	1	2022-04-18	0	1	0	15.5	51.9	35.1	8.0445	5.4405	3.01	98	57	4.96	11.2	0	0	0	0	0	0	0	0	0	1	0	0	0	0	1	0	0	0	0	0	0	0	0	0	0	0	0	0	0
735	2023-04-20	DNA&RNA	49	female	H-14A	1	2023-04-18	0	0	1	0.01	0	0	0	0	1.99	58	154.6	N	42.9	0	0	0	0	0	0	0	0	0	1	0	0	0	0	0	0	0	0	0	0	0	0	0	0	0	0	0	0	0
736	2023-04-20	DNA&RNA	64	male	X-ICU 4B	0	0	0	1	0	6.7	85.7	8.8	5.7419	0.5896	3.5	113	115.8	7.25	7.7	0	0	0	0	0	0	0	0	0	0	0	0	0	0	0	0	0	0	0	0	0	0	0	0	0	0	0	0	0
737	2023-04-20	DNA&RNA	66	male	H-7A	1	0	0	0	0	6.73	80	12.7	5.384	0.85471	3.18	105	63.8	N	6.7	0	0	0	0	0	0	0	0	1	1	1	0	0	0	0	1	0	1	0	0	0	0	0	0	0	0	0	0	0
738	2023-04-21	DNA	17	male	T-ICU	0	0	0	1	N	N	N	N	N	N	N	N	N	N	N	0	0	0	0	0	0	0	0	0	0	0	0	0	0	0	0	0	0	0	0	0	0	0	0	0	0	0	0	0
739	2023-04-21	DNA	39	male	T-ICU	0	0	0	1	0	13.64	81.3	12.1	11.0893	1.65044	3.68	110	144.9	10.8	20.5	1	0	0	0	0	0	0	0	0	1	0	0	0	0	0	0	0	0	0	0	0	0	0	0	0	0	0	0	0
740	2023-04-21	DNA&RNA	55	female	H-11A	1	2022-09-01	0	0	0	4.23	61.8	24.9	2.61414	1.05327	2.4	88	1.5	0.06	4.5	0	0	0	0	1	0	1	0	0	1	1	0	0	0	0	0	0	0	0	0	0	0	0	1	0	0	0	0	1
741	2023-04-21	DNA&RNA	58	male	X-10A	1	2021-02-04	0	1	0	6.1	55.6	28.8	3.3916	1.7568	3.44	124	16.1	0.079	11.6	0	0	0	1	0	0	0	1	0	1	0	0	0	0	0	0	0	0	0	0	0	0	0	0	0	0	0	0	0
742	2023-04-23	DNA&RNA	N	male	OPD	0	0	0	1	N	N	N	N	N	N	N	N	N	N	N	N	N	N	N	N	N	N	N	0	0	0	0	0	0	0	0	0	0	0	0	0	0	0	0	0	0	0	0	0
743	2023-04-25	DNA	52	female	H-9A	1	0	0	0	0	15.11	17	46.6	2.5687	7.04126	3.23	99	1.8	0.05	6.1	0	0	0	0	0	0	0	0	0	0	0	0	0	0	0	0	0	0	0	0	0	0	0	0	0	0	0	0	0
744	2023-04-25	DNA	56	female	X-ICU A	0	0	0	1	0	5.8	71.6	13.1	4.1528	0.7598	3.06	90	84	0.239	3.2	1	0	0	1	0	0	1	0	0	1	0	0	0	0	0	1	0	0	0	0	0	0	0	0	0	0	0	0	0
745	2023-04-25	DNA	58	male	X-ICU A	0	0	0	0	0	20.6	92.2	4.7	18.9932	0.9682	4.03	124	163.9	6.23	15.1	1	0	0	0	0	0	0	0	0	0	0	0	0	0	0	0	0	0	0	0	0	0	0	0	0	0	0	0	0
746	2023-04-25	DNA	69	male	T-4A	1	0	0	1	0	11.78	81.3	15.5	9.57714	1.8259	1.33	52	9.5	N	58.9	0	0	0	0	0	1	0	0	0	0	0	0	0	0	0	0	0	0	0	0	0	0	0	0	0	0	0	0	0
747	2023-04-25	DNA	85	female	X-ICU A	0	0	0	1	0	9.44	80.3	12.4	7.58032	1.17056	2.99	84	0.5	0.136	16	0	0	1	0	0	0	1	0	0	1	0	0	0	0	0	0	0	0	0	0	0	0	0	0	0	0	0	0	0
748	2023-04-25	DNA&RNA	40	female	OPD	0	0	0	0	0	6.35	80.9	6.9	5.13715	0.43815	2.47	77	160.2	3.97	4.5	N	N	N	N	N	N	N	N	0	0	0	0	0	0	0	0	0	0	0	0	0	0	0	0	0	0	0	0	0
749	2023-04-27	DNA	8	female	T-C	1	0	0	0	1	0.2	15	85	0.03	0.17	1.46	47	31	0.1	20.3	0	0	0	0	0	0	0	0	0	0	0	0	0	1	0	0	0	0	0	0	0	0	0	0	0	0	0	0	0
750	2023-04-27	DNA	11	female	T-C	1	0	0	0	1	0.51	3.9	92.2	0.01989	0.47022	2.08	66	50.5	0.08	12.6	0	0	0	0	0	0	0	0	0	0	0	0	0	0	0	0	0	0	0	0	0	0	0	0	0	1	0	0	0
751	2023-04-27	DNA	25	female	X-IDD	0	0	0	0	0	4.79	68.5	24.6	3.28115	1.17834	3.75	67	17.6	0.292	5.7	0	0	0	0	0	1	0	0	0	1	0	0	0	0	1	0	0	1	0	0	0	0	0	0	0	0	0	0	0
752	2023-04-27	DNA	34	female	H-7A	1	0	0	1	1	0.22	41.6	47.5	0.09152	0.1045	2.43	68	52.7	0.116	17.7	0	0	0	0	0	0	0	0	0	0	0	0	0	0	0	0	0	0	0	0	0	0	0	0	0	1	0	0	0
753	2023-04-27	DNA	71	female	X-14A	1	0	0	1	0	4.2	25.6	57.9	1.0752	2.4318	3.38	102	12.5	0.054	7.4	1	0	0	0	0	0	1	1	0	0	1	0	0	0	0	0	0	0	0	0	0	0	0	0	0	0	0	0	0
754	2023-04-27	DNA	71	male	H-7A	1	0	0	1	0	9.96	79.8	10.3	7.94808	1.02588	3.7	106	12.1	0.298	9.8	0	0	0	0	1	0	0	0	0	0	0	0	0	0	0	0	0	0	0	0	0	0	0	1	0	0	0	0	0
755	2023-04-27	DNA&RNA	5	male	OPD	0	0	0	1	N	N	N	N	N	N	N	N	N	N	N	N	N	N	N	N	N	N	N	0	0	0	0	0	0	0	0	0	0	0	0	0	0	0	0	0	0	0	0	0
756	2023-04-27	DNA&RNA	20	male	X-18A	1	0	0	1	0	4.5	83.3	12.8	3.7485	0.576	1.58	54	31.1	0.365	8.5	0	0	0	1	0	0	0	0	1	0	0	0	0	0	1	0	0	0	0	0	0	0	0	0	0	0	0	0	0
757	2023-04-27	DNA&RNA	23	male	X-20A	1	2023-04-06	0	0	0	2.1	76.7	4.3	1.6107	0.0903	2.96	85	7.8	0.26	7.7	0	0	0	0	0	0	0	0	0	0	0	0	0	0	0	0	0	0	0	0	0	0	0	0	0	0	0	0	0
758	2023-04-27	DNA&RNA	32	male	X-10A	1	2022-09-13	0	1	0	1.9	43.3	33.3	0.8227	0.6327	2.67	102	2.3	0.17	9.6	0	0	0	0	0	0	0	0	0	0	0	0	0	0	0	0	0	0	0	0	0	0	0	0	0	0	0	0	0
759	2023-04-27	DNA&RNA	54	male	X-ICU 4B	0	0	0	0	0	12.25	94.9	3.8	11.6253	0.4655	4.03	127	30.8	67.96	115.3	0	0	0	1	0	0	0	0	0	0	0	0	0	0	0	0	0	0	0	0	0	0	0	0	0	0	0	0	0
760	2023-04-27	DNA&RNA	54	female	H-8A	1	0	0	1	0	1.26	54.2	39	0.68292	0.4914	1.54	53	25.8	0.11	16.1	1	0	0	0	0	0	1	0	0	1	0	0	0	0	0	0	0	0	0	0	0	0	0	0	0	0	0	0	0
761	2023-04-28	DNA&RNA	14	male	X-1B	1	0	0	1	0	3.1	35.4	58.3	1.0974	1.8073	1.91	59	67.4	25.6	31.6	0	0	0	0	0	0	0	0	0	0	0	0	0	0	0	0	0	0	0	0	0	0	0	0	0	0	0	0	0
762	2023-04-28	DNA&RNA	16	male	H-10A	1	2023-04-07	0	1	0	1.47	61.4	8.9	0.90258	0.13083	2.78	89	6.8	N	7.2	0	0	0	0	0	0	0	0	1	0	0	0	0	0	1	0	0	0	0	0	0	0	0	0	0	0	0	0	0
763	2023-04-28	DNA&RNA	18	female	H-8A	1	0	0	1	0	10.78	48.4	9.6	5.21752	1.03488	2.59	80	181.4	0.3	11.3	0	0	0	0	0	0	0	0	0	1	0	0	0	0	0	0	0	0	0	0	0	0	0	0	0	0	0	0	0
764	2023-04-28	DNA&RNA	46	female	H-11A	1	2023-01-04	0	1	0	5.79	82.2	12.4	4.75938	0.71796	2.53	82	93.9	0.134	10.6	0	0	0	0	1	0	0	0	0	0	0	0	0	0	0	0	0	0	0	0	0	0	0	1	0	0	0	0	0
765	2023-04-28	DNA&RNA	59	female	H-9A	1	0	0	1	1	0.24	4.7	88.6	0.01128	0.21264	1.75	58	86.6	0.275	4.5	0	0	0	0	0	0	0	0	0	0	0	0	0	0	0	0	0	0	0	0	0	0	0	0	0	0	0	0	0
766	2023-04-28	DNA&RNA	60	female	X-14A	0	0	0	1	0	9.7	81.7	9.6	7.9249	0.9312	2.7	70	106.9	0.219	5.7	0	0	0	0	0	1	0	0	0	0	0	0	0	0	0	0	0	0	0	0	0	0	0	0	0	0	0	0	0
767	2023-04-28	DNA&RNA	65	male	X-4A	0	0	0	1	0	1.7	33.2	16	0.5644	0.272	3.37	99	78.5	0.987	7.2	1	0	1	1	0	0	0	0	0	1	1	0	0	1	0	1	0	0	0	0	0	0	0	0	0	0	0	0	0
768	2023-04-30	DNA	35	female	X-IDD	0	0	0	0	0	3.29	68.1	25.5	2.24049	0.83895	4.05	122	24.5	0.161	11.8	1	0	0	0	0	0	0	0	0	0	0	0	0	0	0	0	0	0	0	0	0	0	0	0	0	0	0	0	0
769	2023-04-30	DNA	39	male	OPD	0	0	0	1	N	N	N	N	N	N	N	N	N	N	N	0	0	0	1	0	0	0	0	0	0	0	0	0	0	0	0	0	0	0	0	0	0	0	0	0	0	0	0	1
770	2023-04-30	DNA&RNA	1	male	X-1B	1	0	0	1	0	6.2	58.7	5	3.6394	0.31	3.79	100	20.2	0.13	12.9	0	0	0	0	0	0	0	0	0	0	0	0	0	0	0	0	0	0	0	0	0	0	0	0	0	0	0	0	0
771	2023-04-30	DNA&RNA	3	female	X-1B	1	0	0	0	1	1.6	5.4	91.6	0.0864	1.4656	2.87	86	22.9	0.477	6.7	0	0	0	0	0	0	0	0	0	0	1	0	0	0	0	0	0	0	0	0	0	0	0	0	0	0	0	0	0
772	2023-05-05	DNA	4	female	T-C	1	0	0	0	1	0.64	21.9	73.4	0.14016	0.46976	2.87	86	43.2	0.31	13.1	1	0	0	1	0	0	0	0	0	0	0	0	0	0	0	0	0	0	0	0	0	0	0	0	0	0	0	0	0
773	2023-05-05	DNA	17	female	H-11A	1	2023-02-02	0	1	0	2.87	72.1	7.6	2.06927	0.21812	2.14	61	44.7	N	10.6	0	0	0	0	0	0	0	0	0	0	0	0	0	0	0	0	0	0	0	0	0	0	0	0	0	0	0	0	0
774	2023-05-05	DNA	31	male	X-IDD	0	0	0	1	0	6.65	58.1	27.5	3.86365	1.82875	5.17	160	60.5	0.163	13.7	0	0	0	0	0	0	0	0	1	0	0	1	0	0	1	0	0	0	0	0	0	0	0	0	0	0	0	0	0
775	2023-05-05	DNA	36	female	X-2E	0	0	0	1	0	5.58	59.5	26	3.3201	1.4508	2.82	84	0.5	0.118	48.7	0	0	1	1	0	1	0	0	0	0	0	0	0	0	0	0	0	0	0	0	0	0	0	0	0	0	0	0	0
776	2023-05-05	DNA	40	male	H-11A	1	2023-03-20	0	1	0	6.25	86.1	3.2	5.38125	0.2	2.66	92	0.4	N	9.2	0	0	0	0	0	0	0	0	0	0	0	0	0	0	0	0	0	0	0	0	0	0	0	0	0	0	0	0	1
777	2023-05-05	DNA	52	male	H-9A	1	0	0	0	1	1.13	18.4	72.7	0.20792	0.82151	1.6	53	39.2	0.437	16	0	1	0	0	0	0	0	0	0	0	0	0	0	0	0	0	0	0	0	0	0	0	0	0	0	0	0	0	0
778	2023-05-05	DNA	52	male	X-IDD	0	0	0	1	0	7.33	45.8	41.3	3.35714	3.02729	3.79	128	4.5	0.202	8.6	N	N	N	N	N	N	N	N	0	1	0	0	0	0	0	1	0	0	0	0	0	0	0	0	0	0	0	0	0
779	2023-05-05	DNA	55	female	X-IDD	0	0	0	0	0	6.12	39.9	47.7	2.44188	2.91924	4.41	125	16.8	0.301	7.8	1	0	0	0	0	0	0	0	0	0	0	0	0	0	0	0	0	0	0	0	0	0	0	0	0	0	0	0	0
780	2023-05-05	DNA	59	male	OPD	0	0	0	1	N	N	N	N	N	N	N	N	N	N	N	N	N	N	N	N	N	N	N	0	0	0	0	0	0	0	0	0	0	0	0	0	0	0	0	0	0	0	0	0
781	2023-05-05	DNA	72	male	X-IDD	0	0	0	1	0	4.46	70.6	15.2	3.14876	0.67792	3.54	101	61.5	0.048	7.9	N	N	N	N	N	N	N	N	0	0	0	0	0	0	0	0	0	0	0	0	0	0	0	0	0	0	0	0	1
782	2023-05-05	DNA&RNA	4	male	X-1B	1	0	0	1	1	0.2	2.3	80.8	0.0046	0.1616	2.8	84	5.2	0.285	9.7	0	0	0	0	0	0	0	0	1	0	0	0	0	0	1	0	0	0	0	0	0	0	0	0	0	0	0	0	0
783	2023-05-05	DNA&RNA	6	female	X-1B	1	0	0	1	1	3.9	11.5	84.6	0.4485	3.2994	1.91	62	0.8	0.201	15.9	0	0	0	0	0	0	0	0	1	0	0	0	0	0	1	0	0	0	0	0	0	0	0	0	0	0	0	0	0
784	2023-05-05	DNA&RNA	7	female	H-10A	1	2023-04-13	0	1	0	3.15	80.6	3.9	2.5389	0.12285	2.5	74	1	N	9.7	1	0	0	0	0	0	0	0	0	0	0	0	0	0	0	0	0	0	0	0	0	0	0	0	0	0	0	0	0
785	2023-05-05	DNA&RNA	28	male	X-10A	1	2022-11-19	0	0	0	1.5	47.1	31.8	0.7065	0.477	1.7	68	0.9	0.085	18.2	0	0	0	0	0	0	0	0	0	0	0	0	0	0	0	0	0	0	0	0	0	0	0	1	0	0	0	0	0
786	2023-05-05	DNA&RNA	50	female	H-7A	1	0	0	1	0	9.32	73.8	17.7	6.87816	1.64964	3.56	87	46.8	0.135	11.2	0	0	0	0	0	0	0	0	0	0	0	0	0	0	0	0	0	0	0	0	0	0	0	1	0	0	0	0	0
787	2023-05-05	DNA&RNA	55	female	H-14A	1	0	0	0	1	0.11	14.2	84.6	0.01562	0.09306	1.72	54	40.3	0.559	11.2	0	0	0	0	1	0	0	0	0	0	0	0	0	0	0	0	0	0	0	0	0	0	0	0	0	0	0	0	0
788	2023-05-05	DNA&RNA	59	male	X-10A	1	2021-06-30	0	1	1	0.9	17.4	27.3	0.1566	0.2457	1.47	51	332.3	1.09	229.5	0	1	0	0	0	0	0	0	1	1	0	0	0	0	1	0	0	0	1	0	0	0	0	0	0	0	0	0	0
789	2023-05-05	DNA&RNA	83	female	ICU	0	0	0	0	0	6.79	67.8	22.4	4.60362	1.52096	2.54	73	13.6	0.1	4.7	1	0	0	0	0	0	0	0	0	1	1	0	0	0	0	0	0	0	0	0	0	0	0	0	0	0	0	0	0
790	2023-05-06	DNA	15	female	T-C	1	0	0	1	1	0.64	1.6	98.4	0.01024	0.62976	1.51	51	0.5	0.07	16	0	0	0	0	0	0	0	0	0	0	0	0	0	0	0	0	0	0	0	0	0	0	0	0	0	0	0	0	0
791	2023-05-06	DNA	49	male	T-4A	1	0	0	0	0	2.13	44.1	50.7	0.93933	1.07991	2.83	81	1	0.4	22.3	1	0	0	0	0	1	1	0	0	0	0	0	0	0	0	0	0	0	0	0	0	0	0	0	0	0	0	0	1
792	2023-05-06	DNA&RNA	8	male	H-10A	1	2022-05-20	0	1	1	1.12	13	72.2	0.1456	0.80864	2.29	69	2.7	0.06	14	0	0	0	0	0	0	0	0	0	0	0	0	0	0	0	0	0	0	0	0	0	0	0	0	0	0	0	0	0
793	2023-05-06	DNA&RNA	57	male	X-ICU 4B	0	0	0	1	0	8.3	83.2	5.9	6.9056	0.4897	2.38	77	93.1	0.626	6.5	1	0	0	0	0	0	0	0	0	1	0	0	0	0	1	0	0	0	0	0	0	0	0	0	0	0	0	0	0
794	2023-05-06	DNA&RNA	95	female	ICU	0	0	0	1	0	9.94	71.6	23	7.11704	2.2862	2.79	88	0.5	0.122	6.2	1	0	0	0	0	0	0	0	0	1	0	0	0	0	0	0	0	0	0	0	0	0	0	1	0	0	0	0	0
795	2023-05-08	DNA&RNA	57	female	X-ICU A	0	0	0	1	0	26.71	94.7	2.4	25.2944	0.64104	2.89	72	370	73.6	25.9	1	0	0	0	0	0	0	0	0	0	0	0	0	0	0	0	0	0	0	0	0	0	0	0	0	0	0	0	0
796	2023-05-09	DNA	54	female	X-3B	0	0	0	0	0	5.6	58.4	31.2	3.2704	1.7472	4.36	132	N	N	13.1	1	0	0	0	1	0	0	0	0	0	0	0	0	0	0	0	0	0	0	0	0	0	0	0	0	0	0	0	0
797	2023-05-09	DNA	54	female	OPD	0	0	0	1	0	5.92	73.3	16.4	4.33936	0.97088	4.14	118	56.3	0.078	12	N	N	N	N	N	N	N	N	0	0	1	0	0	0	0	0	0	0	0	0	0	0	0	0	0	0	0	0	0
798	2023-05-09	DNA	57	male	X-IDD	0	0	0	1	0	4.5	65.5	26.9	2.9475	1.2105	3.64	107	89.9	0.815	12	0	0	0	0	0	0	1	0	0	0	0	0	0	0	0	0	0	0	0	0	0	0	0	0	0	0	0	0	0
799	2023-05-09	DNA&RNA	3	female	H-15A	1	2023-05-01	0	0	1	0.37	42.9	6.2	0.15873	0.02294	1.85	53	70.4	0.22	8	0	0	0	0	0	0	0	0	0	0	0	0	0	0	0	0	0	0	0	0	0	0	0	0	0	0	0	0	0
800	2023-05-09	DNA&RNA	14	female	X-1B	1	0	0	0	0	8.9	39.8	6.1	3.5422	0.5429	2.62	80	42.4	0.148	7	0	0	0	0	0	0	0	0	0	1	0	0	1	0	0	0	0	0	0	0	0	0	0	1	0	0	0	1	0
801	2023-05-09	DNA&RNA	16	male	X-5B	0	0	0	1	0	5.1	70.1	22.4	3.5751	1.1424	4.44	135	78.5	0.247	13	0	0	0	0	0	0	0	0	0	1	0	0	0	0	0	0	0	0	0	0	0	0	0	0	0	0	0	0	0
802	2023-05-09	DNA&RNA	36	female	OPD	0	0	0	1	0	27.42	96.7	0.7	26.5151	0.19194	4.72	150	170	2.05	12.9	0	0	0	0	0	0	0	0	0	0	1	0	0	0	0	0	0	0	0	0	0	0	0	0	0	0	0	0	0
803	2023-05-09	DNA&RNA	42	female	H-8A	1	0	0	0	0	2.1	66.2	18	1.3902	0.378	2.05	66	57.3	N	7.1	0	0	0	0	1	0	0	0	0	0	0	0	0	0	0	0	0	0	0	0	0	0	0	0	0	0	0	0	0
804	2023-05-09	DNA&RNA	45	male	X-10A	1	2023-04-18	0	1	0	2.8	72.1	8	2.0188	0.224	1.54	55	64.9	0.21	12.2	0	0	0	1	0	0	0	0	0	0	0	0	0	1	0	0	0	0	0	0	0	0	0	0	0	0	0	0	0
805	2023-05-09	DNA&RNA	45	female	H-8A	1	0	0	1	1	0.09	0	0	0	0	1.8	60	118.3	0.238	7.6	0	0	1	0	0	0	0	0	0	0	0	0	0	0	0	0	0	0	0	0	0	0	0	0	0	0	0	0	0
806	2023-05-09	DNA&RNA	56	male	X-10A	1	2023-04-13	0	1	0	11.8	52.4	8.6	6.1832	1.0148	1.69	57	115.7	0.18	9.5	1	0	0	1	0	0	0	1	0	0	0	0	0	0	0	0	0	0	0	0	0	0	0	0	0	0	0	0	0
807	2023-05-11	DNA	17	male	OPD	0	0	0	1	0	10.55	69.6	24.8	7.3428	2.6164	5.68	163	4.6	0	13.8	N	N	N	N	N	N	N	N	0	0	0	0	0	0	0	0	0	0	0	0	0	0	0	0	0	0	0	0	0
808	2023-05-11	DNA	36	male	H-9A	1	0	0	1	0	2.32	70.4	3.3	1.63328	0.07656	2.93	96	89.2	0.118	4.2	0	0	0	0	1	0	0	0	0	0	0	0	0	0	0	0	0	0	0	0	0	0	0	0	0	0	0	0	0
809	2023-05-11	DNA	58	female	H-9A	1	0	0	0	0	19.93	38.1	10.7	7.59333	2.13251	2.09	71	188.7	0.148	13.1	0	0	0	0	0	0	0	0	0	0	1	0	0	0	0	0	0	0	0	0	0	0	0	0	0	0	0	0	0
810	2023-05-11	DNA	60	male	T-4A	1	2023-01-15	0	0	0	4.42	71	13.8	3.1382	0.60996	3.37	100	16.3	0.1	6.9	1	0	0	0	1	0	0	0	0	0	0	0	0	0	0	0	0	0	0	0	0	0	0	0	0	0	0	0	0
811	2023-05-11	DNA	60	female	X-IDD	0	0	0	1	0	6.01	81.6	11.3	4.90416	0.67913	3.38	97	128.7	26.2	11.5	1	0	1	0	0	0	1	0	1	0	1	0	0	0	0	1	0	0	0	0	0	0	0	0	0	0	0	0	1
812	2023-05-11	DNA	71	female	X-IDD	0	0	0	0	N	N	N	N	N	N	N	N	N	N	N	N	N	N	N	N	N	N	N	0	0	0	0	0	0	0	0	0	0	0	0	0	0	0	0	0	0	0	0	0
813	2023-05-11	DNA&RNA	36	male	X-14A	0	0	0	1	0	4.8	81.4	14.7	3.9072	0.7056	3.44	110	57.7	0.241	6.6	0	0	0	0	0	1	0	0	0	0	0	0	0	0	0	0	0	0	0	0	0	0	0	0	0	0	0	0	0
814	2023-05-11	DNA&RNA	61	male	X-ICU	1	0	0	0	1	0.2	20	80	0.04	0.16	2.11	72	370	44.5	107.3	0	0	0	0	0	0	0	0	0	0	0	0	0	0	0	0	0	0	0	0	0	0	0	0	0	0	0	0	1
815	2023-05-11	DNA&RNA	64	female	H-8A	1	0	0	1	1	0.06	0	0	0	0	1.67	53	147.8	N	5.7	1	0	0	0	0	0	1	0	0	1	0	0	0	0	0	0	0	1	1	0	0	0	0	0	0	0	0	0	0
816	2023-05-12	DNA	46	male	T-ICU	1	0	0	0	0	5.64	89	5.7	5.0196	0.32148	2.66	72	67.1	3.7	12.2	1	1	0	0	0	0	0	0	0	0	0	0	0	1	0	1	0	0	0	0	0	0	0	1	0	0	0	0	0
817	2023-05-12	DNA	69	female	X-ICU A	0	0	0	1	0	8.34	80.2	14.1	6.68868	1.17594	4.16	117	108.2	64.4	10.4	1	0	1	1	0	0	1	0	1	0	0	0	0	0	0	1	0	0	0	0	0	0	0	0	0	0	0	0	0
818	2023-05-12	DNA&RNA	72	female	X-ICU A	0	0	0	0	0	9.14	85.8	8	7.84212	0.7312	2.98	98	19.9	0.196	38.2	1	0	0	0	1	0	0	0	0	0	0	0	0	0	0	0	0	0	0	0	0	0	0	1	0	1	0	0	0
819	2023-05-16	DNA	41	female	X-18A	1	0	0	0	1	0.7	1.2	68.2	0.0084	0.4774	1.65	51	370	3.83	115	0	0	0	0	0	0	0	0	0	1	0	0	0	1	0	0	0	0	1	0	0	0	0	0	0	1	0	0	1
820	2023-05-16	DNA	56	male	X-IDD	0	0	0	0	0	5.65	68	21.4	3.842	1.2091	4.07	122	29.5	0.197	6.2	1	0	0	0	0	0	0	0	0	0	0	0	0	0	0	0	0	0	0	0	0	0	0	0	0	0	0	0	0
821	2023-05-16	DNA	86	male	ICU	0	0	0	1	0	24.4	78.8	14.3	19.2272	3.4892	3.01	90	24.5	2.39	21.4	0	0	0	0	0	0	0	0	0	1	0	0	0	0	0	1	0	0	0	0	0	0	0	0	0	0	0	0	0
822	2023-05-16	DNA&RNA	26	male	H-9A	1	0	0	0	1	0.01	0	0	0	0	1.37	40	56.9	N	8.4	0	0	0	0	0	0	0	0	1	0	0	0	0	0	1	1	0	0	0	0	0	0	0	0	0	0	0	0	0
823	2023-05-16	DNA&RNA	40	male	H-11A	1	2022-03-10	0	1	0	4.52	74.9	17.7	3.38548	0.80004	2.41	74	1.3	0.177	5.9	1	0	0	0	0	0	0	0	0	1	0	1	0	0	0	0	0	0	0	0	0	0	0	0	0	0	0	0	0
824	2023-05-16	DNA&RNA	45	male	H-9A	1	0	0	1	1	0.18	2.7	95.5	0.00486	0.1719	1.61	48	80.2	N	4.5	1	0	0	0	0	0	0	0	0	1	0	0	0	0	1	0	0	0	0	0	0	0	0	0	0	0	0	0	0
825	2023-05-16	DNA&RNA	53	male	H-8A	1	0	0	1	1	0.3	5.3	90.3	0.0159	0.2709	2.21	67	102	0.207	15.2	0	0	0	0	0	0	0	0	1	0	0	0	0	0	1	1	0	0	0	0	0	0	0	0	0	0	0	0	0
826	2023-05-18	DNA	18	male	X-IDD	0	0	0	1	0	8.79	43.1	44.3	3.78849	3.89397	5.29	150	11.1	0.312	13.5	N	N	N	N	N	N	N	N	0	0	0	0	0	0	0	0	0	0	0	0	0	0	0	0	0	0	0	0	0
827	2023-05-18	DNA	41	male	X-2E	0	0	0	1	0	7.34	77.9	13.9	5.71786	1.02026	1.8	61	37.4	0.421	68.6	0	0	0	0	0	0	1	0	0	0	0	0	0	0	0	0	0	0	0	0	0	0	0	0	0	0	0	0	0
828	2023-05-18	DNA	60	female	OPD	0	0	0	1	0	4.66	84	8.8	3.9144	0.41008	3.05	87	177.6	0.162	21	N	N	N	N	N	N	N	N	0	0	0	0	0	0	0	0	0	0	0	0	0	0	0	0	0	0	0	0	1
829	2023-05-18	DNA	63	female	X-11B	0	0	0	1	0	4.5	72.5	9.7	3.2625	0.4365	2.98	96	101.3	0.09	N	1	0	0	0	0	0	0	0	0	0	0	0	0	0	0	0	0	0	0	0	0	0	0	0	0	0	0	0	0
830	2023-05-18	DNA&RNA	10	female	H-10A	1	2023-02-09	0	0	0	1.83	58.4	27.9	1.06872	0.51057	2.88	99	0.1	0.025	12.1	0	0	0	0	0	0	0	0	0	0	0	0	0	0	0	0	0	0	0	0	0	0	0	1	0	0	0	0	0
831	2023-05-18	DNA&RNA	27	female	H-10A	1	2023-04-20	0	0	0	5.95	90.7	4.2	5.39665	0.2499	3.58	87	13.4	0.166	13.7	0	0	0	0	0	0	0	0	0	0	0	0	0	0	0	0	0	0	0	0	0	0	0	0	0	0	0	0	0
832	2023-05-18	DNA&RNA	41	male	T-7B	0	2022-07-01	0	0	0	9.62	78.4	8.8	7.54208	0.84656	4.84	137	2.4	0.22	80.1	1	0	0	1	0	0	0	0	1	0	0	0	0	0	1	0	0	0	0	0	0	0	0	0	0	0	0	0	0
833	2023-05-18	DNA&RNA	50	female	H-8A	1	0	0	0	1	0.24	2.9	96.7	0.00696	0.23208	1.65	53	31.6	N	10.2	0	0	0	0	0	0	0	0	0	0	0	0	0	0	0	0	0	0	0	0	0	0	0	0	0	0	0	0	0
834	2023-05-18	DNA&RNA	52	male	X-14A	0	0	0	0	0	6.8	79.6	12.1	5.4128	0.8228	3.84	118	129.35	0.317	12.8	0	0	0	0	0	1	0	0	0	0	0	0	0	0	0	0	0	0	0	0	0	0	0	0	0	0	0	0	0
835	2023-05-18	DNA&RNA	54	male	X-ICU A	0	0	0	1	0	10.01	91.3	4.5	9.13913	0.45045	4.17	122	0.7	1.03	13.7	1	0	1	0	0	0	0	0	0	0	0	0	0	0	0	0	0	0	0	0	0	0	0	0	0	0	0	0	0
836	2023-05-19	DNA&RNA	14	male	X-10A	1	2023-04-18	0	0	0	5	72.7	3	3.635	0.15	2.5	82	16.3	0.539	13.8	0	0	0	0	0	0	0	0	0	1	0	0	0	0	0	0	0	0	0	0	0	0	0	0	0	0	0	0	1
837	2023-05-19	DNA&RNA	23	male	X-9A	1	2023-05-04	0	1	0	0.7	91.5	1.8	0.6405	0.0126	1.78	53	104.2	0.62	9.6	0	0	0	0	0	0	0	0	0	0	0	0	0	0	0	0	0	0	0	0	0	0	0	0	0	0	0	0	0
838	2023-05-19	DNA&RNA	44	female	X-18A	1	0	0	0	0	2.7	71.3	15.5	1.9251	0.4185	2.45	76	153.5	2.43	8.6	0	0	0	1	0	0	1	0	0	0	0	0	0	0	0	0	0	0	0	0	0	0	0	0	0	0	0	0	0
839	2023-05-19	DNA&RNA	51	male	H-11A	1	2022-06-17	0	0	0	4.7	85.5	12.9	4.0185	0.6063	2.56	83	73.4	N	13.6	0	0	0	0	0	0	0	0	0	1	0	0	0	0	0	1	0	0	0	0	0	0	0	0	0	1	0	0	0
840	2023-05-19	DNA&RNA	55	male	X-ICU 4B	1	2022-04-06	0	1	0	5.46	96.8	1.3	5.28528	0.07098	1.59	66	212.9	66.6	49.8	1	0	0	0	0	0	0	0	1	1	0	0	0	0	0	1	0	0	0	0	0	0	0	1	0	0	0	0	0
841	2023-05-19	DNA&RNA	66	male	X-ICU A	0	0	0	1	0	13.74	84	8.8	11.5416	1.20912	4.01	119	68.1	0.126	4.6	1	0	0	0	0	0	1	1	0	1	0	0	0	0	0	1	0	0	0	0	0	0	0	0	0	0	0	0	0
842	2023-05-23	DNA	20	female	H-9A	1	0	0	0	0	11.14	98.4	1.4	10.9618	0.15596	2.75	85	57	0.47	4.6	0	0	0	0	1	0	0	0	0	0	0	0	0	0	0	0	0	0	0	0	0	0	0	0	0	0	0	0	0
843	2023-05-23	DNA	53	female	H-9A	1	0	1	0	0	13.09	21.7	18.8	2.84053	2.46092	3.06	92	11.2	0.097	7.7	1	0	0	0	0	0	0	0	0	1	0	0	0	0	0	0	0	0	0	0	0	0	0	0	0	0	0	0	0
844	2023-05-23	DNA	82	female	X-IDD	0	0	1	0	0	14.31	89.5	8.2	12.8075	1.17342	2.89	75	17.1	0.208	7.1	0	0	0	0	0	0	0	0	0	0	0	0	0	0	0	0	0	0	0	0	0	0	0	0	0	0	0	0	0
845	2023-05-23	DNA&RNA	3	male	X-1B	1	0	0	1	1	1.8	27.6	69.4	0.4968	1.2492	3.36	104	2.6	0.17	21.6	0	0	0	0	0	0	0	0	0	0	0	0	0	1	0	0	0	0	0	0	0	0	0	0	0	0	0	0	0
846	2023-05-23	DNA&RNA	8	male	X-1B	1	0	0	1	0	1.7	38	58.3	0.646	0.9911	2.26	72	3.4	4.45	8.8	0	0	0	0	0	0	0	0	0	0	0	0	0	0	0	0	0	0	0	0	0	0	0	0	0	0	0	0	0
847	2023-05-23	DNA&RNA	16	male	X-10A	1	2023-04-28	0	1	0	4.6	77.3	0.3	3.5558	0.0138	1.97	65	15.8	0.146	6.5	0	0	0	0	0	0	0	0	0	1	0	0	0	0	0	0	0	0	0	0	0	0	0	0	0	0	0	0	0
848	2023-05-23	DNA&RNA	30	male	X-10A	1	2022-06-06	0	1	0	6.8	69.6	18	4.7328	1.224	4.43	147	23	0.058	8.6	0	0	0	0	0	0	0	0	0	1	0	0	0	0	0	0	0	0	0	0	0	0	0	0	0	0	0	0	0
849	2023-05-23	DNA&RNA	39	female	H-10A	1	2023-05-04	0	1	0	4.28	91.9	0.5	3.93332	0.0214	2.12	65	112.1	0.997	28.5	0	0	0	0	0	0	0	0	0	0	0	0	0	1	0	0	0	0	0	0	0	0	0	0	0	0	0	0	0
850	2023-05-23	DNA&RNA	42	female	X-9C	1	2023-05-18	0	1	1	0.08	87.5	12.5	0.07	0.01	2.46	75	173.5	1.46	20	0	0	0	0	0	0	0	0	0	0	0	0	0	0	0	0	0	0	0	0	0	0	0	0	0	0	0	0	0
851	2023-05-23	DNA&RNA	47	male	ICU	0	0	0	1	0	5.53	52.4	36	2.89772	1.9908	4.74	140	26.6	0.123	4.6	1	0	0	0	0	0	1	1	0	0	0	0	0	1	0	0	0	0	0	0	0	0	0	0	0	0	0	0	0
852	2023-05-23	DNA&RNA	53	male	H-9A	1	0	0	1	1	0.43	6.4	92	0.02752	0.3956	1.33	45	53.5	N	13.3	1	0	0	0	0	0	1	0	0	0	0	0	0	0	0	0	0	0	0	0	0	0	0	0	0	0	0	0	0
853	2023-05-23	DNA&RNA	58	male	X-10A	1	2021-03-18	0	1	0	2.8	76.3	20.9	2.1364	0.5852	1.13	45	162	2.5	13.8	1	0	0	0	0	0	0	0	1	1	0	0	0	0	1	0	0	0	0	0	0	0	0	1	0	0	0	0	0
854	2023-05-23	DNA&RNA	73	male	H-4A ICU	1	0	0	1	1	2.12	23.2	74.5	0.49184	1.5794	1.53	47	47.3	1.24	15.1	1	0	0	0	0	0	0	0	0	1	0	0	0	0	0	0	0	0	0	0	0	0	0	0	0	0	0	0	0
855	2023-05-24	DNA&RNA	57	female	T-4A	1	0	0	1	1	0.84	7.1	88.1	0.05964	0.74004	2.31	71	48.1	2.53	13	0	0	0	0	0	0	0	1	0	1	0	0	0	0	0	0	0	0	0	0	0	0	0	0	0	0	0	0	0
856	2023-05-25	DNA	27	male	X-IDD	1	0	0	0	0	2.89	51.3	41.2	1.48257	1.19068	4.98	141	18.3	0.23	13.6	0	0	0	0	0	0	0	0	0	0	0	0	0	0	0	0	0	0	0	0	0	0	0	0	0	0	0	0	0
857	2023-05-25	DNA	38	female	X-14A	0	0	0	1	0	6.5	36.7	37.9	2.3855	2.4635	3.26	99	31.2	N	6.8	0	0	0	0	0	0	0	0	0	0	0	0	0	0	0	0	0	0	0	0	0	0	0	0	0	0	0	0	0
858	2023-05-25	DNA	43	male	H-7A	1	0	0	1	0	7.55	65.5	27.1	4.94525	2.04605	3.79	106	16.7	0.278	8.6	0	0	0	0	1	0	0	0	0	1	0	0	0	0	0	0	0	0	0	0	0	0	0	0	0	0	0	0	1
859	2023-05-25	DNA	53	male	H-9A	1	0	0	0	1	0.55	17.1	60.1	0.09405	0.33055	1.38	43	2	1.87	14.1	0	0	0	0	0	0	0	0	1	0	0	0	0	0	0	1	0	0	0	0	0	0	0	0	0	0	0	0	0
860	2023-05-25	DNA	61	male	X-18A	1	0	0	1	0	1.8	74.9	23.8	1.3482	0.4284	1.51	47	242.2	4.35	9.6	1	0	0	0	0	0	0	0	0	1	0	1	0	0	0	1	0	0	0	0	0	0	0	0	0	0	0	0	0
861	2023-05-25	DNA&RNA	1	male	X-1B	1	0	0	1	1	1.1	0.3	98.5	0.0033	1.0835	3.52	100	96.1	0.627	5.7	0	0	0	0	0	0	0	0	1	1	0	0	0	1	1	0	0	0	0	0	0	0	0	0	0	0	0	0	0
862	2023-05-25	DNA&RNA	34	male	T-4A	1	2022-12-07	0	1	0	3.78	81.2	11.1	3.06936	0.41958	2.29	88	0.5	N	20	0	0	0	0	0	0	0	0	0	0	0	0	0	0	0	0	0	0	0	0	0	0	0	1	0	0	0	0	0
863	2023-05-25	DNA&RNA	38	female	X-9A	1	2023-05-16	0	1	1	0	18.2	36.4	0	0	2.07	62	61.6	0.117	21.8	0	0	0	0	0	0	0	0	0	1	0	0	0	0	1	0	0	0	0	0	0	0	0	0	0	0	0	0	0
864	2023-05-25	DNA&RNA	54	female	H-11A	1	2021-05-10	0	1	1	0.06	0	0	0	0	1.75	53	187.9	N	8.3	0	1	0	1	0	0	0	0	1	0	0	0	0	0	1	0	0	0	0	0	0	0	0	0	0	0	0	0	0
865	2023-05-25	DNA&RNA	56	male	X-10A	1	2023-03-13	0	1	0	5.1	72.8	17.5	3.7128	0.8925	2.43	82	84.2	0.191	13.7	0	0	0	0	0	0	0	0	0	0	0	0	0	0	0	0	0	0	0	0	0	0	0	1	0	0	0	0	1
866	2023-05-25	DNA&RNA	70	male	H-4A ICU	1	0	0	1	1	0.25	32	62.3	0.08	0.15575	1.9	59	41.4	0.129	30.9	1	0	0	0	0	0	0	1	0	1	0	0	0	0	0	0	0	0	0	0	0	0	0	0	0	0	0	0	0
867	2023-05-26	DNA&RNA	52	male	X-18A	1	2023-04-24	0	1	0	3.6	58.7	7.7	2.1132	0.2772	2.98	97	24.5	0.08	15.4	1	0	0	0	0	0	0	0	0	0	0	0	0	0	0	0	0	0	0	0	0	0	0	0	0	0	0	0	0
868	2023-05-26	DNA&RNA	60	male	X-18A	1	2022-11-07	0	1	0	4.2	84.8	12.7	3.5616	0.5334	1.9	60	92.7	N	101.2	0	0	0	0	0	0	1	0	0	1	0	0	0	0	1	1	0	0	0	0	0	0	0	1	0	0	0	0	0
869	2023-05-26	DNA&RNA	65	female	X-18A	1	0	0	0	0	3.1	24.6	36.8	0.7626	1.1408	1.58	46	210.3	2.52	6.3	1	0	0	0	0	0	0	0	0	0	0	0	0	0	0	0	0	0	0	0	0	0	0	0	0	0	0	0	0
870	2023-05-26	DNA&RNA	77	male	X-ICU A	0	0	0	1	0	18.12	73.8	6.6	13.3726	1.19592	2.58	74	87.8	1.43	N	0	0	0	0	0	0	0	0	0	0	0	0	0	0	0	0	0	0	0	0	0	0	0	1	0	0	0	0	0
871	2023-05-30	DNA	22	female	H-9A	1	0	0	1	1	0.11	14.7	83.8	0.01617	0.09218	2.72	73	81.6	N	9.3	0	0	0	0	0	0	0	0	0	0	0	0	0	0	0	0	0	0	0	0	0	0	0	0	0	0	0	0	0
872	2023-05-30	DNA	35	male	X-IDD	1	0	0	1	0	17.71	88.4	5.9	15.6556	1.04489	5.43	143	5.7	0.036	7.4	0	0	0	0	0	0	0	0	0	0	0	0	0	0	0	0	0	0	0	0	0	0	0	0	0	0	0	0	0
873	2023-05-30	DNA	77	female	X-IDD	0	0	0	0	0	5.82	73.2	18.2	4.26024	1.05924	4.24	126	12.8	0.095	11.8	N	N	N	N	N	N	N	N	0	0	0	0	0	0	0	0	0	0	0	0	0	0	0	0	0	0	0	0	0
874	2023-05-30	DNA&RNA	23	male	X-10A	1	0	0	1	0	4.9	62	16.3	3.038	0.7987	N	N	36.6	0.046	N	0	0	0	0	0	0	0	0	1	1	0	0	0	0	1	0	0	0	0	0	0	0	0	0	0	0	0	0	0
875	2023-05-30	DNA&RNA	39	male	X-18A	1	0	0	0	0	16.21	54.9	15.4	8.89929	2.49634	2.06	77	164.7	0.559	15.6	0	0	0	1	0	0	0	0	0	0	0	0	0	0	0	0	0	0	0	0	0	0	0	0	0	0	0	0	0
876	2023-05-30	DNA&RNA	44	male	X-ICU 4B	0	2023-05-08	0	1	0	9.89	79.8	5.3	7.89222	0.52417	2.63	82	63.3	63.5	134	0	0	0	1	0	0	0	0	1	1	0	0	0	0	0	1	0	1	0	0	0	0	0	1	0	0	0	0	0
877	2023-05-30	DNA&RNA	50	female	H-8A	1	0	0	0	1	0.4	0	0	0	0	2.15	68	3.3	0.082	15.5	0	0	0	1	0	0	0	0	0	0	0	0	0	0	0	0	0	0	0	0	0	0	0	1	0	0	0	0	0
878	2023-05-30	DNA&RNA	57	male	ICU	0	0	0	0	0	7.06	73.8	15.4	5.21028	1.08724	3.82	116	51.7	0.588	15.7	1	0	0	0	0	0	0	0	0	1	0	0	0	0	0	0	0	0	0	0	0	0	0	0	0	0	0	0	0
879	2023-05-30	DNA&RNA	78	male	ICU	0	0	0	0	0	9.98	92.1	4.6	9.19158	0.45908	N	N	127	0.148	N	0	0	0	0	0	0	0	0	0	1	0	0	0	0	0	0	0	0	0	0	0	0	0	0	0	0	0	0	0
880	2023-06-01	DNA	34	female	X-14A	1	0	0	1	0	5.7	78.2	17.6	4.4574	1.0032	2.39	79	16.9	0.061	6.1	0	0	0	1	0	1	0	0	0	0	0	0	0	0	0	0	0	0	0	0	0	0	0	0	0	0	0	0	0
881	2023-06-01	DNA	36	female	X-IDD	0	0	0	1	0	2.57	40.8	46.3	1.04856	1.18991	4.9	138	26.7	0.038	4.3	N	N	N	N	N	N	N	N	0	0	0	0	0	0	0	0	0	0	0	0	0	0	0	0	0	0	0	0	0
882	2023-06-01	DNA	71	male	X-IDD	0	0	1	1	0	6.13	70	21.2	4.291	1.29956	4.1	118	7.7	0.04	12.6	1	0	0	1	0	0	1	0	0	1	0	0	0	0	0	0	0	0	0	0	0	0	0	0	0	0	0	0	0
883	2023-06-01	DNA&RNA	6	male	X-9C	1	2023-05-18	0	1	1	0	0	0	0	0	3.17	89	34.7	0.38	11	0	0	0	0	0	0	0	0	0	0	0	0	0	0	0	0	0	0	0	0	0	0	0	0	0	0	0	0	0
884	2023-06-01	DNA&RNA	48	female	X-10A	1	2022-11-28	0	1	0	6.8	68.4	20.2	4.6512	1.3736	2.02	73	51	0.142	10.4	0	1	0	0	0	0	0	0	0	0	1	0	0	0	0	0	0	0	0	0	0	0	0	1	0	0	0	0	0
885	2023-06-02	DNA	28	female	T-ICU	1	2023-05-22	0	0	0	13.76	89	6.7	12.2464	0.92192	2.65	85	18.5	0.09	65.2	0	0	0	0	0	0	0	0	0	1	0	0	0	0	0	0	0	0	0	0	0	0	0	1	0	0	0	0	0
886	2023-06-02	DNA	50	male	H-9A	1	0	0	0	1	0.6	0.9	99.1	0.0054	0.5946	2.13	63	104.1	0.182	2.6	0	0	0	0	0	0	0	0	0	1	0	0	0	0	0	0	0	0	0	0	0	0	0	0	0	0	0	0	0
887	2023-06-02	DNA	63	male	X-IDD	0	0	1	1	0	3.23	54.9	33.4	1.77327	1.07882	3.76	123	33.9	0.174	8.8	0	0	0	0	0	0	0	0	0	0	0	0	0	0	0	0	0	0	0	0	0	0	0	0	0	0	0	0	0
888	2023-06-02	DNA	71	male	H-9A	1	0	0	1	1	0.11	5.9	87.7	0.00649	0.09647	1.93	56	165.4	0.147	13.1	1	0	0	0	0	0	1	0	0	0	0	1	0	0	1	0	0	0	0	0	0	0	0	0	0	1	0	0	0
889	2023-06-02	DNA	71	male	X-IDD	0	0	1	0	0	9.44	77.4	12.4	7.30656	1.17056	N	N	80.1	0.117	14.4	1	0	0	0	0	0	1	0	0	1	0	0	0	0	0	0	0	0	0	0	0	0	0	0	0	0	0	0	0
890	2023-06-02	DNA&RNA	1	male	X-1B	0	0	0	0	0	7.1	60.4	34	4.2884	2.414	5.27	138	11.1	0.196	19.2	0	0	0	0	0	0	0	0	0	0	0	1	0	0	0	0	0	0	0	0	0	0	0	0	0	0	0	0	0
891	2023-06-02	DNA&RNA	39	male	X-18A	1	0	0	0	1	0.4	21.3	73.4	0.0852	0.2936	1.92	63	125.4	0.274	6.3	0	0	0	0	0	0	0	0	0	1	0	0	0	0	0	0	0	0	0	0	0	0	0	0	0	0	1	0	0
892	2023-06-02	DNA&RNA	49	male	X-10A	1	2022-07-01	0	1	1	0.2	1.8	92.9	0.0036	0.1858	1.38	52	58.8	1.12	20.8	0	0	0	0	0	0	0	0	0	1	0	0	0	0	0	1	0	0	0	0	0	0	0	0	0	0	0	0	0
893	2023-06-02	DNA&RNA	54	female	X-ICU 4B	0	0	0	1	0	2.05	83.4	7.8	1.7097	0.1599	2.89	100	N	1.41	14.9	0	0	0	1	0	1	0	0	0	0	0	0	0	0	0	0	0	0	0	0	0	0	0	0	0	1	0	0	0
894	2023-06-02	DNA&RNA	64	female	H-7A	1	0	0	0	0	3.91	92.6	0.21	3.62066	0.008211	2.11	54	66.9	N	16.6	0	0	0	1	0	0	1	0	0	0	0	0	0	0	0	0	0	0	0	0	0	0	0	0	0	0	0	0	0
895	2023-06-02	DNA&RNA	67	male	H-4A ICU	1	0	0	1	0	1.66	45.5	53.2	0.7553	0.88312	2.5	79	65.8	0.11	15.1	1	0	0	0	0	0	1	0	0	1	0	0	0	0	0	0	0	0	0	0	0	0	0	0	0	0	0	0	0
896	2023-06-02	DNA&RNA	71	male	X-ICU A	0	0	0	0	0	9.07	74.8	15.8	6.78436	1.43306	3.87	125	69.3	0.075	7.1	1	0	0	0	0	0	0	0	0	0	0	0	0	0	0	0	0	0	0	0	0	0	0	0	0	0	0	0	1
897	2023-06-02	DNA&RNA	74	female	X-ICU A	1	0	0	1	0	8.73	79.6	10.4	6.94908	0.90792	3.5	106	55.3	0.341	6.9	0	1	0	1	0	0	0	0	0	0	0	0	0	0	0	0	0	0	0	0	0	0	0	0	0	0	0	0	0
898	2023-06-06	DNA	59	male	T-4A	1	0	0	1	0	2.4	27.5	65.4	0.66	1.5696	1.74	54	35.4	0.07	10.8	0	0	0	0	0	0	0	0	0	1	0	0	0	0	0	0	0	0	0	0	0	0	0	0	0	0	0	0	0
899	2023-06-06	DNA&RNA	28	female	T-4B	1	2023-02-27	0	0	0	3.02	82.2	9.6	2.48244	0.28992	2.49	82	12.3	0.84	73	0	0	0	0	0	0	0	0	0	1	0	0	0	0	0	0	0	0	0	0	0	0	0	1	0	0	0	0	0
900	2023-06-06	DNA&RNA	30	male	X-10A	1	2021-01-01	0	1	0	2.1	62.7	33.4	1.3167	0.7014	1.71	55	247.4	0.228	18	0	0	0	0	0	0	0	0	0	1	0	0	0	0	0	0	0	0	0	0	0	0	0	1	0	0	0	0	1
901	2023-06-06	DNA&RNA	38	female	X-10A	1	2023-05-08	0	1	0	1	55.9	18.1	0.559	0.181	2.17	72	12.5	0.167	7.41	0	0	0	0	0	0	0	0	0	0	0	0	0	0	0	0	0	0	0	0	0	0	0	0	0	0	0	0	0
902	2023-06-06	DNA&RNA	48	male	X-4A	0	0	1	0	0	5.2	63.1	26.7	3.2812	1.3884	2.15	70	10.1	0.332	12.3	1	0	1	1	0	0	0	0	0	1	0	0	0	0	0	0	0	0	0	0	0	0	0	0	0	0	0	0	0
903	2023-06-06	DNA&RNA	59	female	H-9A	1	0	1	0	0	2.49	50.4	35.4	1.25496	0.88146	3.66	114	10.3	N	10.2	0	0	0	0	0	0	0	0	0	1	0	0	0	0	0	0	0	0	0	0	0	0	0	0	0	0	0	0	0
904	2023-06-06	DNA&RNA	66	male	X-10C	0	0	0	0	0	67.8	90.6	2.6	61.4268	1.7628	3.97	101	N	N	11.8	1	0	1	1	0	0	1	0	0	0	0	0	0	0	0	0	0	0	0	0	0	0	0	0	0	0	0	0	0
905	2023-06-06	DNA&RNA	71	male	X-ICU A	0	0	1	1	0	7.12	78.4	11.1	5.58208	0.79032	3.34	100	3.2	0.082	3.5	0	0	0	0	0	1	0	0	0	1	0	0	0	0	0	0	0	0	0	0	0	0	0	0	0	0	0	0	0
906	2023-06-06	DNA&RNA	83	male	X-ICU A	0	0	0	0	0	3.29	74.5	15.2	2.45105	0.50008	N	N	3.9	0.367	N	0	0	0	1	0	0	0	0	0	0	0	0	0	0	0	0	0	0	0	0	0	0	0	1	0	0	0	0	0
907	2023-06-06	DNA&RNA	86	female	X-ICU A	0	0	0	0	0	9.36	70.9	16.2	6.63624	1.51632	2.89	92	128.3	0.238	N	0	0	0	0	0	0	0	0	0	0	0	0	0	0	0	0	0	0	0	0	0	0	0	0	0	0	0	0	0
908	2023-06-06	DNA&RNA	90	male	X-ICU A	0	0	1	0	0	6.23	89.7	5	5.58831	0.3115	3.06	92	126.1	0.106	4.4	0	1	0	0	0	0	0	0	0	1	0	0	0	0	0	0	0	0	0	0	0	0	0	0	0	0	0	0	0
909	2023-06-08	DNA	31	male	OPD	0	0	0	1	0	4.41	77.6	15.4	3.42216	0.67914	5.01	144	53.6	0	19.9	N	N	N	N	N	N	N	N	0	0	0	0	0	0	0	0	0	0	0	0	0	0	0	0	0	0	0	0	0
910	2023-06-08	DNA	37	male	X-IDD	0	0	0	0	0	9.76	76	18.9	7.4176	1.84464	5.14	155	32.4	0.084	11.1	1	0	0	0	0	0	1	0	1	0	0	1	0	0	1	0	0	0	0	0	0	0	0	0	0	0	0	0	0
911	2023-06-08	DNA	60	male	X-IDD	0	0	1	0	0	6.87	81.5	11.6	5.59905	0.79692	4.75	143	3.5	0.043	4.8	0	0	0	0	0	0	0	1	0	0	0	0	0	0	0	0	0	0	0	0	0	0	0	0	0	0	0	0	0
912	2023-06-08	DNA	71	male	H-9A	1	0	0	0	1	0.44	15	73	0.066	0.3212	2.49	82	29.7	0.16	14.3	1	0	0	0	0	0	0	0	0	0	0	0	0	1	0	0	0	0	0	0	0	0	0	0	0	0	0	0	0
913	2023-06-08	DNA&RNA	25	female	X-ICU A	0	0	0	1	0	5.04	61.3	24.6	3.08952	1.23984	3.95	128	0.5	0.054	8.9	0	0	0	0	0	0	0	0	0	0	0	0	0	0	0	0	0	0	0	0	0	0	0	0	0	0	0	0	0
914	2023-06-08	DNA&RNA	28	male	X-ICU A	0	0	0	0	0	8.65	93.2	3.9	8.0618	0.33735	2.68	80	10.1	0.319	20.1	0	0	0	1	0	0	0	0	0	1	0	0	0	0	0	0	0	0	0	0	0	0	0	1	0	0	0	0	0
915	2023-06-08	DNA&RNA	50	male	X-18A	1	0	0	1	0	6.83	9.6	67.5	0.65568	4.61025	1.92	55	145.5	36.5	19.6	0	0	0	0	0	0	0	0	0	0	0	0	0	0	0	0	0	0	0	0	0	0	0	0	0	0	0	0	0
916	2023-06-08	DNA&RNA	52	male	X-9B	1	2022-07-07	1	0	0	4.7	53.3	23.7	2.5051	1.1139	2.15	72	35.3	0.096	14.7	0	0	0	0	0	0	0	0	0	0	0	0	0	0	0	0	0	0	0	0	0	0	0	1	0	0	0	0	0
917	2023-06-08	DNA&RNA	55	male	X-ICU 4B	0	2023-06-05	0	0	0	15.31	90	7	13.779	1.0717	2.29	74	26.4	87.6	84.1	1	0	1	1	0	0	1	1	0	0	0	0	0	0	0	0	0	0	0	0	0	0	0	0	0	0	0	0	0
918	2023-06-09	DNA	17	female	X-IDD	0	0	0	0	0	1.45	49	44.1	0.7105	0.63945	4.48	122	8.2	0.042	9	N	N	N	N	N	N	N	N	0	0	0	0	0	0	0	0	0	0	0	0	0	0	0	0	0	0	0	0	0
919	2023-06-09	DNA	36	male	X-5C	0	0	0	0	0	8.3	71.5	17.7	5.9345	1.4691	4.37	126	36.6	N	10.9	1	0	0	0	0	0	0	0	0	0	0	0	0	0	0	0	0	0	0	0	0	0	0	0	0	0	0	0	0
920	2023-06-09	DNA&RNA	39	male	T-4B	1	2023-05-29	0	0	1	0.03	100	0	0.03	0	2.45	69	44.4	5.52	171.3	1	0	0	0	0	0	1	0	0	0	0	0	0	0	0	0	0	0	0	0	0	0	0	1	0	0	0	0	1
921	2023-06-09	DNA&RNA	40	male	X-ICU A	0	0	0	1	0	13.7	74.8	9.1	10.2476	1.2467	4.38	127	52.8	N	4.4	0	0	0	0	0	0	0	0	0	0	0	0	0	0	0	0	0	0	0	0	0	0	0	0	0	0	0	0	0
922	2023-06-09	DNA&RNA	58	male	X-ICU 4B	0	0	0	1	0	11.4	93.3	2.8	10.6362	0.3192	2.45	76	23.1	1.28	103.9	1	0	0	1	1	0	1	0	0	0	0	0	0	0	0	0	0	0	0	0	0	0	0	0	0	0	0	0	0
923	2023-06-09	DNA&RNA	62	female	X-9A	1	2023-04-02	0	0	1	0	60.5	22.5	0	0	1.6	50	188.9	0.175	9.2	0	0	0	0	0	0	0	0	1	0	0	0	0	0	1	0	0	0	0	0	0	0	0	0	0	0	0	0	0
924	2023-06-13	DNA	29	male	X-IDD	0	0	0	1	0	1.82	38.1	50.5	0.69342	0.9191	4.12	116	34.7	0.088	5.5	0	0	0	0	0	1	0	0	0	0	0	0	0	0	0	0	0	0	0	0	0	0	0	0	0	0	0	0	0
925	2023-06-13	DNA	39	male	X-7A	0	0	0	1	0	9.64	93.2	2.9	8.98448	0.27956	3.46	85	127.6	0.5	25	0	0	0	1	1	0	0	0	0	1	0	0	0	0	0	1	0	0	0	0	0	0	0	0	0	0	0	0	0
926	2023-06-13	DNA	45	female	X-14A	1	0	0	1	0	9.8	88.5	5.7	8.673	0.5586	2.05	69	2.8	0.103	26.8	1	0	0	0	0	1	0	0	0	0	0	0	0	0	0	0	0	0	0	0	0	0	0	0	0	0	0	0	0
927	2023-06-13	DNA	67	male	X-18A	1	0	0	0	1	0.3	27.9	59.7	0.0837	0.1791	2.03	63	205.5	0.162	36.5	0	0	0	0	0	0	0	0	1	0	0	0	0	1	0	1	0	0	0	0	0	0	0	0	0	0	0	0	0
928	2023-06-13	DNA	68	male	T-4A	1	2022-12-23	0	1	0	10.38	77	7	7.9926	0.7266	4.54	122	1.3	N	16	0	0	0	0	0	0	0	0	0	0	0	0	0	0	0	0	0	0	0	0	0	0	0	0	0	0	0	0	0
929	2023-06-13	DNA	75	female	X-IDD	0	0	0	1	0	12	87.7	6	10.524	0.72	3.23	103	64.9	0.189	5.2	0	0	0	0	0	1	0	0	0	0	0	0	0	0	0	0	0	0	0	0	0	0	0	0	0	0	0	0	0
930	2023-06-13	DNA&RNA	4	female	X-1B	1	0	0	1	1	1.4	1.8	57.6	0.0252	0.8064	2.27	67	19.5	0.11	16	0	0	0	0	0	0	0	0	0	0	0	0	0	0	0	0	0	0	0	0	0	0	0	0	0	1	0	0	0
931	2023-06-13	DNA&RNA	15	female	X-9B	1	2023-04-20	0	0	0	3.2	54.7	22.8	1.7504	0.7296	2.2	104	N	0.08	10.5	0	0	0	0	0	0	0	0	0	0	0	0	0	0	0	0	0	0	0	0	0	0	0	1	0	0	0	0	0
932	2023-06-13	DNA&RNA	27	male	X-9A	1	2023-05-30	0	1	0	5.3	85.9	1.2	4.5527	0.0636	2.03	67	132.5	0.58	27.2	0	0	0	0	0	0	0	0	1	0	0	0	0	0	1	0	0	0	0	0	0	0	0	0	0	0	0	0	0
933	2023-06-13	DNA&RNA	34	female	X-14A	0	0	1	1	0	6.8	76.3	12	5.1884	0.816	3.93	116	0	0.051	6.9	0	0	0	0	0	1	0	0	0	0	0	0	0	0	0	0	0	0	0	0	0	0	0	0	0	0	0	0	0
934	2023-06-13	DNA&RNA	51	male	X-ICU A	0	0	0	1	0	11.18	80.1	8.7	8.95518	0.97266	3.72	112	94.9	23.8	3	1	0	1	0	0	0	1	0	0	1	0	0	0	0	0	0	0	0	0	0	0	0	0	0	0	0	0	0	0
935	2023-06-13	DNA&RNA	60	male	H-4A ICU	1	0	0	0	1	0.15	21.2	62.7	0.0318	0.09405	1.71	52	1.6	0.349	39.7	0	0	0	0	0	0	0	0	0	1	0	0	0	1	0	0	0	0	0	0	0	0	0	0	0	0	0	0	0
936	2023-06-13	DNA&RNA	75	female	X-ICU A	0	0	0	0	0	5.85	85.7	2.6	5.01345	0.1521	2.3	84	150.7	5.38	26.7	0	0	0	0	0	0	0	0	0	0	0	0	0	1	0	1	0	0	0	0	0	0	0	0	0	0	0	0	0
937	2023-06-13	DNA&RNA	88	male	X-ICU A	0	0	0	1	0	4.03	81.7	11.9	3.29251	0.47957	2.26	77	4.1	0.246	6.4	0	0	0	0	0	0	0	0	0	1	0	0	0	0	0	0	0	0	0	0	0	0	0	0	0	0	0	0	0
938	2023-06-13	DNA&RNA	88	male	X-ICU A	0	0	0	0	0	3.2	50.9	36.9	1.6288	1.1808	2.41	74	59.7	0.182	2.2	1	0	0	0	0	0	1	0	0	1	0	0	0	0	0	0	0	0	0	0	0	0	0	0	0	0	0	0	0
939	2023-06-15	DNA	33	female	T-ICU	0	0	0	0	0	8.36	80.1	9.9	6.69636	0.82764	3.4	101	221.7	1.82	111.4	0	0	0	0	0	0	0	0	1	1	0	0	0	0	0	1	0	0	0	0	0	0	0	0	0	0	0	0	0
940	2023-06-15	DNA	54	male	X-IDD	0	0	0	1	0	6.94	73.1	18.9	5.07314	1.31166	4.74	138	19.5	0.104	4.3	N	N	N	N	N	N	N	N	0	0	0	0	0	0	0	0	0	0	0	0	0	0	0	0	0	0	0	0	0
941	2023-06-15	DNA	54	female	X-IDD	0	0	0	1	0	5.36	69.7	18.7	3.73592	1.00232	2.83	89	37.8	0.078	7.4	N	N	N	N	N	N	N	N	0	0	0	0	0	0	0	0	0	0	0	0	0	0	0	0	0	0	0	0	0
942	2023-06-15	DNA	63	female	X-IDD	0	0	1	0	0	4.5	86.7	11.1	3.9015	0.4995	3.57	108	52	0.079	6.6	0	0	0	0	0	0	0	1	0	0	0	0	0	0	0	0	0	0	0	0	0	0	0	0	0	0	0	0	0
943	2023-06-15	DNA	75	male	X-IDD	0	0	1	1	0	10.68	78.8	13	8.41584	1.3884	4	130	14.7	0.079	7.7	0	0	0	0	0	0	0	0	0	0	0	0	0	0	0	0	0	0	0	0	0	0	0	0	0	0	0	0	0
944	2023-06-15	DNA	90	female	X-IDD	0	0	1	1	0	3.16	70	23.1	2.212	0.72996	3.35	107	36	0.074	5.3	0	0	0	0	0	0	0	0	0	0	0	0	0	0	0	0	0	0	0	0	0	0	0	0	0	0	0	0	1
945	2023-06-15	DNA&RNA	28	male	X-ICU A	0	0	1	0	0	7.29	70.5	17.6	5.13945	1.28304	4.47	136	34.8	0.477	15.5	0	0	0	0	0	0	0	0	0	1	0	0	0	0	0	0	0	0	0	0	0	0	0	0	0	0	0	0	0
946	2023-06-15	DNA&RNA	50	female	X-14A	0	0	0	0	0	13.6	91.7	4.7	12.4712	0.6392	3.36	104	12.5	0.094	7.3	0	1	0	0	0	1	0	1	0	0	0	0	0	0	0	0	0	0	0	0	0	0	0	0	0	0	0	0	0
947	2023-06-15	DNA&RNA	54	male	X-20A	1	0	0	1	1	0.1	4.9	75.7	0.0049	0.0757	1.59	48	121.6	0.35	15.2	0	0	0	0	0	0	0	0	0	1	0	0	0	0	0	0	0	0	0	0	0	0	0	0	0	0	0	0	0
948	2023-06-15	DNA&RNA	64	male	X-18A	1	0	1	1	1	6.3	1.2	4.1	0.0756	0.2583	1.87	56	188	3.8	21	0	0	0	0	0	0	0	0	0	1	0	1	0	0	0	0	0	0	0	0	0	0	0	0	0	0	0	0	0
949	2023-06-15	DNA&RNA	66	male	X-ICU A	0	0	0	1	0	9.15	68.4	24.9	6.2586	2.27835	3.78	112	18.1	0.044	5.1	1	1	0	0	0	0	1	0	0	1	0	0	0	0	0	0	0	0	0	0	0	0	0	0	0	0	0	0	0
950	2023-06-15	DNA&RNA	71	female	X-5C	0	0	0	1	0	10	82.5	4.5	8.25	0.45	3.48	98	N	N	7.7	1	1	1	0	0	0	0	0	0	0	0	0	0	0	0	0	0	0	0	0	0	0	0	0	0	0	0	0	0
951	2023-06-15	DNA&RNA	73	female	T-ICU	1	0	0	0	0	1.06	77.4	16	0.82044	0.1696	1.84	58	38.1	7.07	89.9	1	0	0	0	0	0	1	0	0	0	0	0	0	0	0	0	0	0	0	0	0	0	0	0	0	0	0	0	0
952	2023-06-15	DNA&RNA	74	female	X-18A	1	0	0	1	0	21.8	95.1	1.3	20.7318	0.2834	1.78	55	310.3	31.2	19	0	0	0	0	0	0	0	0	0	1	0	0	0	0	0	0	0	0	0	0	0	0	0	0	0	0	0	0	0
953	2023-06-16	DNA	29	female	H-9A	1	0	0	1	0	6.63	64.8	22.7	4.29624	1.50501	1.43	51	1.3	N	7.7	0	0	0	0	0	0	0	0	0	0	0	0	0	0	0	0	0	0	0	0	0	0	0	0	0	0	0	0	0
954	2023-06-16	DNA&RNA	22	male	X-18A	0	0	1	0	0	203.08	N				1.34	44	47.1	0.96	10	0	0	0	0	0	0	0	0	0	1	0	0	0	0	0	0	0	0	0	0	0	0	0	0	0	0	0	0	0
955	2023-06-16	DNA&RNA	29	female	X-18A	1	0	0	1	0	2.3	86.6	10	1.9918	0.23	2.58	76	77.8	0.041	7.8	0	0	0	1	0	0	0	0	1	0	0	0	0	0	1	0	0	0	0	0	0	0	0	0	0	0	0	0	0
956	2023-06-16	DNA&RNA	32	male	OPD	1	2021-07-19	0	1	0	13.45	81.6	11.8	10.9752	1.5871	3.86	132	226.8	6.98	15.8	0	0	0	0	0	0	0	0	0	1	0	0	0	0	1	0	0	0	0	0	0	0	0	0	0	0	0	0	0
957	2023-06-16	DNA&RNA	38	female	H-9A	1	0	0	1	1	0.42	17.3	76.1	0.07266	0.31962	1.75	56	30.3	0.05	2.61	0	0	0	0	0	0	0	0	0	1	0	0	0	0	0	0	0	0	0	0	0	0	0	0	0	0	0	0	0
958	2023-06-16	DNA&RNA	38	male	H-8A	1	0	0	0	1	1.09	17.3	77.9	0.18857	0.84911	1.29	40	9.2	0.064	17.1	0	0	0	0	0	0	0	0	0	0	0	0	0	0	0	0	0	0	0	0	0	0	0	0	0	0	0	0	0
959	2023-06-19	DNA&RNA	74	male	X-ICU A	0	0	0	0	0	9.94	91.1	5.3	9.05534	0.52682	4.46	144	94.9	0.246	16.5	0	0	0	0	0	0	0	0	0	0	0	0	0	0	0	0	0	0	0	0	0	0	0	0	0	0	0	0	0
960	2023-06-20	DNA	35	male	T-ICU	0	0	1	1	0	12.27	82.9	12.5	10.1718	1.53375	2.34	74	91.7	0.21	11.4	0	1	0	0	0	0	0	0	1	0	0	0	0	0	1	0	0	0	0	0	0	0	0	0	0	0	0	0	0
961	2023-06-20	DNA	46	male	X-19A	0	2023-06-10	0	0	0	3.94	68.8	18	2.71072	0.7092	3.44	97	1.2	0.283	66.2	0	0	0	1	0	0	0	0	1	0	0	0	0	0	1	0	0	0	0	0	0	0	0	0	0	0	0	0	0
962	2023-06-20	DNA	58	female	X-IDD	0	0	0	0	0	4.28	56.9	36	2.43532	1.5408	2.97	94	0.5	0.02	8.7	N	N	N	N	N	N	N	N	0	0	0	0	0	0	0	0	0	0	0	0	0	0	0	0	0	0	0	0	0
963	2023-06-20	DNA	61	male	X-IDD	0	0	0	1	0	6.07	63.1	20.9	3.83017	1.26863	4.74	147	29.6	0.338	11.5	1	0	0	0	0	0	0	0	1	0	0	0	0	0	1	0	0	0	0	0	0	0	0	0	0	0	0	0	0
964	2023-06-20	DNA	69	female	X-IDD	0	0	0	0	0	3.73	80.2	11.5	2.99146	0.42895	4.15	127	41.4	0.04	7.8	0	0	0	0	0	0	0	0	0	1	0	0	0	0	1	0	0	0	0	0	0	0	0	0	0	0	0	0	0
965	2023-06-20	DNA	81	female	X-IDD	0	0	1	1	0	2.07	60.9	25.1	1.26063	0.51957	3.36	111	33.8	0.046	8	0	0	0	0	0	0	0	0	0	0	0	0	0	0	0	0	0	0	0	0	0	0	0	0	0	0	0	0	0
966	2023-06-20	DNA&RNA	3	male	X-1B	1	0	0	0	0	3.48	79.6	16.7	2.77008	0.58116	3.6	96	15.5	0.461	3.4	0	0	0	0	0	0	0	0	0	1	0	0	0	0	0	1	0	0	0	0	0	0	0	0	0	0	0	0	0
967	2023-06-20	DNA&RNA	11	female	T-4B	1	0	0	1	0	14.09	66	19.7	9.2994	2.77573	1.55	47	36.7	0.15	9.2	0	0	0	0	0	0	0	0	0	0	0	0	0	0	0	0	0	0	0	0	0	0	0	0	0	0	0	0	0
968	2023-06-20	DNA&RNA	19	male	H-8A	1	0	0	1	0	4.73	14.6	33.5	0.69058	1.58455	1.06	36	90.6	0.502	23.7	0	0	0	0	0	0	0	0	0	0	0	0	0	0	0	0	0	0	0	0	0	0	0	0	0	0	0	0	0
969	2023-06-20	DNA&RNA	36	male	X-ICU A	1	2022-07-08	0	1	0	8.39	94.2	3.2	7.90338	0.26848	2.42	78	35.9	0.173	12.8	0	1	0	0	0	0	0	0	0	1	0	0	0	0	0	1	0	0	0	0	0	0	0	0	0	0	0	0	0
970	2023-06-20	DNA&RNA	37	female	X-14A	0	0	0	1	0	7.1	84.5	12.9	5.9995	0.9159	3.4	104	45.7	0.037	6.1	0	0	0	0	0	1	0	0	0	0	0	0	0	0	0	0	0	0	0	0	0	0	0	0	0	0	0	0	0
971	2023-06-20	DNA&RNA	51	male	X-ICU 4B	0	2023-06-18	0	0	0	6.32	91	5.4	5.7512	0.34128	3.41	121	N	N	55.6	0	0	0	1	1	0	0	0	0	0	0	0	0	0	0	0	0	0	0	0	0	0	0	0	0	0	0	0	0
972	2023-06-20	DNA&RNA	64	male	X-ICU 4B	1	2022-12-12	0	0	0	0.75	86.7	8	0.65025	0.06	2.49	78	N	3.08	119.1	1	0	0	0	0	0	1	0	1	1	0	0	0	0	1	1	0	0	0	0	0	0	0	0	0	0	0	0	0
973	2023-06-21	DNA	2	male	X-2B	1	0	0	1	1	0.94	38.3	60.6	0.36002	0.56964	3.72	99	10.6	0.139	7.2	0	0	0	0	0	0	0	0	1	0	0	0	0	0	0	1	0	0	0	0	0	0	0	0	0	0	0	0	0
974	2023-06-21	DNA	26	female	X-IDD	0	0	0	0	0	7.28	92.9	4.1	6.76312	0.29848	3.37	104	7.3	0.056	1.7	N	N	N	N	N	N	N	N	0	0	0	0	0	0	0	0	0	0	0	0	0	0	0	0	0	0	0	0	0
975	2023-06-21	DNA	30	male	OPD	1	0	0	1	0	1.9	61.1	32.1	1.1609	0.6099	1.83	51	84.4	0.134	N	0	0	0	0	0	0	0	0	0	0	0	0	0	0	0	0	0	0	0	0	0	0	0	1	0	0	0	0	0
976	2023-06-21	DNA	48	female	X-IDD	0	0	0	1	N	N	N	N	N	N	N	N	N	N	N	N	N	N	N	N	N	N	N	0	0	0	0	0	0	0	0	0	0	0	0	0	0	0	0	0	0	0	0	0
977	2023-06-21	DNA	54	female	X-IDD	0	0	0	1	0	11.49	75.3	14.9	8.65197	1.71201	3.92	116	15.2	0.047	7.2	N	N	N	N	N	N	N	N	0	0	0	0	0	0	0	0	0	0	0	0	0	0	0	0	0	0	0	0	0
978	2023-06-21	DNA	55	female	X-IDD	0	0	0	1	0	5.34	79.8	14.6	4.26132	0.77964	4.09	118	32.1	0.106	7.5	N	N	N	N	N	N	N	N	0	0	0	0	0	0	0	0	0	0	0	0	0	0	0	0	0	0	0	0	0
979	2023-06-21	DNA	60	female	OPD	0	0	0	1	0	11.51	77.8	12.8	8.95478	1.47328	4.1	111	109.8	N	N	1	0	1	0	1	0	0	0	0	0	0	0	0	0	0	0	0	0	0	0	0	0	0	0	0	0	0	0	0
980	2023-06-21	DNA&RNA	18	male	X-18A	1	0	1	0	0	29.1	95	4.6	27.645	1.3386	2.08	65	32.6	0.684	24	0	0	0	0	0	0	0	0	0	0	0	0	0	0	0	0	0	0	0	0	0	0	0	0	0	0	0	0	0
981	2023-06-21	DNA&RNA	23	male	T-4B	1	2022-10-12	0	0	0	4.74	80.6	8.6	3.82044	0.40764	3.82	124	69.7	0	14.5	0	0	0	0	0	0	0	0	1	0	0	0	0	0	0	1	0	0	0	0	0	0	0	1	0	0	0	0	1
982	2023-06-21	DNA&RNA	74	female	X-ICU A	0	0	0	1	0	7.3	83.7	7.8	6.1101	0.5694	2.36	73	1.2	0.03	5.2	1	0	0	0	1	0	1	0	1	0	0	0	0	0	0	1	0	0	0	0	0	0	0	0	0	0	0	0	0
983	2023-06-21	DNA&RNA	N	male	OPD	1	0	0	1	N	N	N	N	N	N	N	N	N	N	N	0	0	0	0	0	0	0	0	0	1	0	0	0	0	1	0	0	0	1	0	0	0	0	0	0	0	0	0	0
984	2023-06-24	DNA&RNA	2	female	X-1B	1	0	0	0	0	12.1	87.7	5.6	10.6117	0.6776	3.08	98	96.6	1.1	5.4	0	0	0	0	0	0	0	0	0	0	0	0	0	0	0	0	0	0	0	0	0	0	0	0	0	0	0	0	0
985	2023-06-24	DNA&RNA	18	male	T-4B	1	2023-03-30	0	1	0	3.41	80.4	15.8	2.74164	0.53878	1.84	67	32.4	0	20	0	0	1	0	0	0	0	0	0	0	1	0	0	0	0	0	0	0	0	0	0	0	0	1	0	0	0	0	1
986	2023-06-27	DNA	15	male	X-2B	1	0	0	1	0	1.08	65.8	29.6	0.71064	0.31968	2.62	77	99.8	2.69	23.3	0	0	0	0	0	0	0	0	0	1	0	0	0	0	0	0	0	0	1	0	0	0	0	0	0	0	0	0	0
987	2023-06-27	DNA	44	female	X-IDD	0	0	0	0	0	6.19	79	15	4.8901	0.9285	3.88	111	10.6	0.074	5.4	N	N	N	N	N	N	N	N	0	0	0	0	0	0	0	0	0	0	0	0	0	0	0	0	0	0	0	0	0
988	2023-06-27	DNA	60	male	X-14A	0	0	0	1	0	12.3	86.1	0	10.5903	0	3.68	111	55.5	0.077	10.1	1	1	0	0	0	0	1	0	0	1	0	0	0	0	0	0	0	0	0	0	0	0	0	0	0	0	0	0	0
989	2023-06-27	DNA	84	female	X-IDD	0	0	0	1	0	25.57	84.2	9	21.5299	2.3013	3.04	88	94.4	0.11	7.7	N	N	N	N	N	N	N	N	0	0	0	0	0	0	0	0	0	0	0	0	0	0	0	0	0	0	0	0	0
990	2023-06-27	DNA&RNA	7	female	T-4B	1	2020-12-02	0	1	0	2.46	24.8	69.5	0.61008	1.7097	3.92	112	1.4	0.12	6	0	0	0	0	0	0	0	0	0	0	0	0	0	0	0	0	0	0	0	0	0	0	0	0	0	0	0	0	1
991	2023-06-27	DNA&RNA	20	male	X-9B	1	2021-12-26	0	1	1	0.8	7	66.7	0.056	0.5336	1.98	65	147.7	0.61	20.3	0	0	0	0	0	0	0	0	0	0	0	0	0	0	0	0	0	0	0	0	0	0	0	0	0	0	0	0	0
992	2023-06-27	DNA&RNA	39	female	T-4B	1	0	0	0	1	0.02	0	100	0	0.02	1.85	57	80.4	0	8.5	0	0	0	0	0	0	0	0	1	0	0	0	0	0	1	1	0	0	0	0	0	0	0	0	0	1	0	0	0
993	2023-06-27	DNA&RNA	51	male	X-9A	1	0	0	1	0	3.6	89.5	3.2	3.222	0.1152	2.3	73	60.5	0.941	7.7	0	0	0	0	0	0	1	0	0	0	0	0	0	0	0	0	0	0	0	0	0	0	0	0	0	0	0	0	0
994	2023-06-27	DNA&RNA	53	male	X-10A	1	2022-03-18	0	1	0	5.3	61.5	34.1	3.2595	1.8073	3.17	106	98.8	0.073	7.9	0	0	0	0	0	0	0	0	0	0	0	0	0	0	0	0	0	0	0	0	0	0	0	0	1	0	0	0	0
995	2023-06-27	DNA&RNA	56	male	T-4B	1	2023-02-23	0	1	0	2.3	59.1	35.7	1.3593	0.8211	2.02	55	114.1	0	60.2	0	0	0	1	0	0	1	0	0	1	0	0	0	0	0	1	0	0	0	0	0	0	0	1	0	0	0	0	0
996	2023-06-29	DNA	74	female	X-IDD	0	0	0	1	0	3.55	79.7	10.7	2.82935	0.37985	2.97	86	59.6	0.187	6.2	N	N	N	N	N	N	N	N	0	0	0	0	0	0	0	0	0	0	0	0	0	0	0	0	0	0	0	0	0
997	2023-06-29	DNA&RNA	20	male	T-4B	1	2023-01-09	0	1	0	13.71	61.9	25.1	8.48649	3.44121	2.44	76	65.8	0.19	15.1	0	0	0	0	0	0	0	0	0	0	0	0	0	0	0	0	0	0	0	0	0	0	0	1	0	0	0	0	0
998	2023-06-29	DNA&RNA	26	female	X-IDD	0	0	0	1	0	7.77	54.4	40.2	4.22688	3.12354	4.45	135	0.5	0.029	22.6	N	N	N	N	N	N	N	N	0	0	0	0	0	0	0	0	0	0	0	0	0	0	0	0	0	0	0	0	0
999	2023-06-29	DNA&RNA	32	female	X-ICU 4B	0	0	0	1	0	17.4	89.8	5.1	15.6252	0.8874	2.93	86	168.8	0.369	26.6	1	0	0	0	0	0	0	0	0	1	1	0	0	0	0	1	0	0	0	0	0	0	0	0	0	0	0	0	0
1000	2023-06-29	DNA&RNA	33	female	T-4B	1	2023-05-30	0	1	0	1.08	80.6	12	0.87048	0.1296	2.26	71	8.6	0	14.1	0	0	0	0	0	0	0	0	0	0	0	0	0	0	0	0	0	0	0	0	0	0	0	0	0	0	0	0	1
1001	2023-06-29	DNA&RNA	57	female	X-20A	1	2023-05-23	0	0	0	7.4	93.2	4.7	6.8968	0.3478	1.63	52	122.1	0.648	258.9	1	0	0	0	0	0	0	0	0	1	0	0	0	0	0	0	0	0	1	0	0	0	0	1	0	0	0	0	0
1002	2023-06-29	DNA&RNA	64	male	X-ICU 4B	0	2023-06-26	0	1	0	5.13	94.2	3.7	4.83246	0.18981	3.32	104	58.5	14.2	241	0	0	1	1	0	0	0	0	0	1	0	0	0	0	0	0	0	0	0	0	0	0	0	0	0	0	0	0	0
1003	2023-06-29	DNA&RNA	70	male	X-ICU 4B	0	0	0	1	0	17.27	89.1	6.5	15.3876	1.12255	3.05	90	0.5	0.66	14.3	1	0	0	0	0	0	0	0	0	1	0	0	0	0	0	0	0	0	0	0	0	0	0	0	0	0	0	0	0
1004	2023-06-30	DNA	16	female	X-IDD	1	0	0	1	1	1.59	18.3	72.3	0.29097	1.14957	3.45	97	3.7	0.222	13.3	N	N	N	N	N	N	N	N	0	0	0	0	0	0	0	0	0	0	0	0	0	0	0	0	0	0	0	0	0
1005	2023-06-30	DNA	28	female	X-IDD	0	0	0	0	0	3.88	38.9	53.1	1.50932	2.06028	4.43	127	18.6	0.059	6.5	N	N	N	N	N	N	N	N	0	0	0	0	0	0	0	0	0	0	0	0	0	0	0	0	0	0	0	0	0
1006	2023-06-30	DNA	51	male	OPD	0	0	0	1	0	20.5	78.8	15.7	16.154	3.2185	5.38	154	131.5	N	N	1	0	0	0	0	0	0	0	0	1	1	0	0	0	0	0	0	1	0	0	0	0	0	0	0	0	0	0	0
1007	2023-06-30	DNA	52	female	X-IDD	0	0	0	1	0	19.04	89.1	6.4	16.9646	1.21856	3.68	113	80.1	0.402	4.9	N	N	N	N	N	N	N	N	0	0	0	0	0	0	0	0	0	0	0	0	0	0	0	0	0	0	0	0	0
1008	2023-06-30	DNA	59	female	X-IDD	0	0	0	1	0	6.04	81.3	12.9	4.91052	0.77916	3.55	100	26.9	0.389	8.2	0	0	0	0	0	0	0	0	0	1	0	0	0	0	0	1	0	0	0	0	0	0	0	0	0	0	0	0	0
1009	2023-06-30	DNA&RNA	37	female	X-18A	1	0	0	0	1	33.3	0.4	98	0.1332	32.634	3.28	85	12	0.105	14.6	0	0	0	0	0	0	0	0	0	0	0	0	0	0	0	0	0	0	0	0	0	0	0	0	0	0	0	0	0
1010	2023-06-30	DNA&RNA	40	female	X-10A	1	2022-06-21	0	1	1	0.2	81.6	7.3	0.1632	0.0146	1.57	51	50.9	1.69	19	0	0	0	0	0	0	0	0	0	0	0	0	0	0	0	0	0	0	0	0	0	0	0	0	0	0	0	0	0
1011	2023-06-30	DNA&RNA	42	female	OPD	1	0	0	1	0	2.17	75.5	18	1.63835	0.3906	2.01	79	N	N	11.9	N	N	N	N	N	N	N	N	0	0	0	0	0	0	0	0	0	0	0	0	0	0	0	1	0	0	0	0	0
1012	2023-06-30	DNA&RNA	43	female	T-ICU	1	2021/7/15	0	1	0	6.5	75.7	10.9	4.9205	0.7085	3.68	117	8.6	0	9.4	0	1	0	0	0	0	0	0	0	1	0	0	0	0	0	0	0	0	0	0	0	0	0	0	0	0	0	0	0
1013	2023-06-30	DNA&RNA	45	male	X-ICU A	0	0	0	1	0	15.01	78.8	18.1	11.8279	2.71681	4.66	152	225.3	16.4	5.8	0	0	0	0	0	0	0	0	0	1	0	0	0	0	0	0	0	0	1	0	0	0	0	0	0	0	0	0	0
1014	2023-06-30	DNA&RNA	70	male	X-ICU A	0	0	0	1	0	14.05	86.6	8.2	12.1673	1.1521	4.15	137	92.3	28.5	8.5	1	0	0	0	0	0	1	0	0	0	0	0	0	0	0	0	0	0	0	0	0	0	0	0	0	0	0	0	0
1015	2023-07-04	DNA	53	female	X-14A	0	0	0	0	0	9.5	85.7	11.8	8.1415	1.121	2.55	86	3.4	0.048	2.9	0	0	0	0	0	1	0	0	0	0	0	0	0	0	0	0	0	0	0	0	0	0	0	1	0	0	0	0	0
1016	2023-07-04	DNA	55	female	X-IDD	0	0	0	1	0	4.57	67.1	23.9	3.06647	1.09223	3.35	95	102.9	0	13.8	0	0	0	0	1	0	0	0	1	0	0	0	0	0	1	0	0	0	0	0	0	0	0	0	0	0	0	0	0
1017	2023-07-04	DNA	62	female	X-IDD	0	0	0	0	0	5	59.4	31.4	2.97	1.57	4.19	115	15.9	0.117	3.4	N	N	N	N	N	N	N	N	0	0	0	0	0	0	0	0	0	0	0	0	0	0	0	0	0	0	0	0	0
1018	2023-07-04	DNA	67	male	X-IDD	0	0	0	1	0	6.42	82.5	11.2	5.2965	0.71904	3.08	83	12.3	0	2.5	N	N	N	N	N	N	N	N	0	0	0	0	0	0	0	0	0	0	0	0	0	0	0	0	0	0	0	0	0
1019	2023-07-04	DNA	75	male	X-IDD	0	0	0	1	0	12.51	84.1	9.5	10.5209	1.18845	3.04	92	60	0.062	7	N	N	N	N	N	N	N	N	0	0	0	0	0	0	0	0	0	0	0	0	0	0	0	0	0	0	0	0	0
1020	2023-07-04	DNA	86	male	T-ICU	0	0	0	1	0	1.46	73.3	23.3	1.07018	0.34018	1.45	50	154.3	9.37	47.5	0	0	0	0	1	0	0	0	0	1	0	0	0	0	0	1	0	0	1	0	0	0	0	0	0	0	0	0	0
1021	2023-07-04	DNA	87	female	X-IDD	0	0	1	1	0	6.84	63.2	26.5	4.32288	1.8126	4.73	137	11.7	0.078	6	0	0	0	0	0	0	0	0	0	1	0	0	0	0	0	0	0	0	1	0	0	0	0	0	0	0	0	0	0
1022	2023-07-04	DNA&RNA	33	male	X-9A	1	2023-06-01	0	0	0	2.4	78.2	4.5	1.8768	0.108	2.79	85	54.3	0.094	10.6	0	0	0	1	0	0	0	0	0	0	0	0	0	0	0	0	0	0	0	0	0	0	0	0	0	0	0	0	0
1023	2023-07-04	DNA&RNA	49	male	X-18A	1	0	0	0	0	69.4	1	10.9	0.694	7.5646	2.04	67	171.6	15.9	9.6	1	0	0	0	0	0	0	0	0	0	0	0	0	0	0	0	0	0	0	0	0	0	0	0	0	0	0	0	0
1024	2023-07-04	DNA&RNA	51	male	X-ICU 4B	0	0	0	1	0	4.6	90	6.1	4.14	0.2806	N	N	N	0.75	N	0	0	1	0	0	0	0	0	0	0	0	0	0	0	0	0	0	0	0	0	0	0	0	0	0	0	0	0	0
1025	2023-07-04	DNA&RNA	55	male	X-9A	1	2023-05-01	0	1	1	0	20.7	39.7	0	0	1.35	44	151.5	2.83	14.8	1	0	0	0	0	0	0	0	0	0	0	0	0	0	0	0	0	0	0	0	0	0	0	0	0	0	0	0	0
1026	2023-07-04	DNA&RNA	60	female	X-18A	1	0	0	1	0	1.3	71.4	15.3	0.9282	0.1989	1.95	60	91.8	0.523	8.4	0	0	0	0	0	0	0	0	0	0	0	0	0	0	0	0	0	0	0	0	0	0	0	0	0	0	0	0	0
1027	2023-07-04	DNA&RNA	62	male	X-9B	1	2022-10-01	0	1	0	2.9	72	17.9	2.088	0.5191	1.58	60	5.1	0.06	26.8	1	0	0	0	0	0	0	0	1	0	0	0	0	0	1	0	0	0	0	0	0	0	0	0	0	0	0	0	0
1028	2023-07-04	DNA&RNA	84	male	X-ICU A	0	0	0	1	0	9.7	76.6	13.3	7.4302	1.2901	4.18	125	90.8	0.104	13	1	0	0	0	0	0	0	0	0	0	0	0	0	0	0	0	0	0	0	0	0	0	0	0	0	0	0	0	0
1029	2023-07-06	DNA	11	female	OPD	0	0	0	1	0	8.54	78.1	16.2	6.66974	1.38348	N	N	39.3	0	N	0	0	0	0	0	0	0	0	0	1	0	0	0	0	0	1	0	0	0	0	0	0	0	0	0	0	0	0	0
1030	2023-07-06	DNA	23	male	T-ICU	1	0	0	1	0	17.05	90.4	5.3	15.4132	0.90365	2.67	88	53.3	1.26	19.9	0	1	0	0	0	0	0	0	0	0	0	0	0	0	0	0	0	0	0	0	0	0	0	0	0	0	0	0	0
1031	2023-07-06	DNA	33	male	T-4A	1	2023-05-12	0	1	1	0.1	0	0	0	0	1.58	51	111.2	0	69	0	0	0	0	0	0	0	0	0	0	0	0	0	0	0	0	0	0	0	0	0	0	0	0	0	0	0	0	0
1032	2023-07-06	DNA	58	male	X-7A	0	2023-06-30	0	1	0	8.11	81.2	12.2	6.58532	0.98942	3.08	94	56.4	2.24	31.8	0	0	1	1	1	0	0	0	0	0	0	0	0	0	0	0	0	0	0	0	0	0	0	0	0	0	0	0	0
1033	2023-07-06	DNA	63	female	X-IDD	0	0	0	1	0	10.9	84.5	8.7	9.2105	0.9483	3.91	113	70.5	0.21	3.1	N	N	N	N	N	N	N	N	0	0	0	0	0	0	0	0	0	0	0	0	0	0	0	0	0	0	0	0	0
1034	2023-07-06	DNA	77	female	X-IDD	0	0	0	1	0	10.92	96.3	3.3	10.516	0.36036	3.58	86	60.3	16.2	19.7	1	0	1	1	1	0	0	0	1	0	0	0	0	0	0	1	0	0	0	0	0	0	0	0	0	0	0	0	0
1035	2023-07-06	DNA&RNA	8	female	T-4B	1	2022-07-15	0	0	1	0.29	6.9	89.7	0.02001	0.26013	1.84	54	72.2	0	10.5	0	0	0	0	0	0	0	0	0	0	0	0	0	0	0	0	0	0	0	0	0	0	0	0	0	0	0	0	0
1036	2023-07-06	DNA&RNA	32	female	X-4A	0	0	0	1	0	12.3	95.2	4	11.7096	0.492	2.66	72	N	1.88	4.8	0	1	0	1	0	0	0	0	0	1	0	0	0	0	0	0	1	0	0	0	0	0	0	0	0	0	0	0	0
1037	2023-07-06	DNA&RNA	43	female	X-18A	1	2023-01-12	0	0	1	4.2	0	0	0	0	1.68	64	42.8	0	277.5	0	0	0	0	0	0	0	0	0	0	0	0	0	0	0	0	0	0	0	0	0	0	0	0	0	0	0	0	1
1038	2023-07-06	DNA&RNA	61	female	X-18A	1	0	0	1	1	0.1	3.6	82.3	0.0036	0.0823	2.06	62	358.7	2.51	12.3	0	1	1	0	0	0	0	0	0	1	0	0	0	0	0	0	0	0	1	0	0	0	0	0	0	0	0	0	1
1039	2023-07-06	DNA&RNA	62	female	X-10A	1	2023-01-03	0	0	0	7.13	8.5	87.7	0.60605	6.25301	2.38	79	51	0.108	9.2	1	0	1	1	0	0	0	0	0	0	0	0	0	0	0	0	0	0	0	0	0	0	0	0	0	0	0	0	0
1040	2023-07-06	DNA&RNA	68	male	X-ICU A	0	0	0	1	0	12.53	88.9	7.1	11.1392	0.88963	3.48	111	33.8	0.029	4.5	0	0	0	0	1	0	0	0	0	0	0	0	0	0	0	0	0	0	0	0	0	0	0	0	0	0	0	0	0
1041	2023-07-07	DNA	65	female	X-IDD	0	0	0	1	0	3.36	41.6	40.6	1.39776	1.36416	3.61	110	20.2	0.025	3.2	N	N	N	N	N	N	N	N	0	0	0	0	0	0	0	0	0	0	0	0	0	0	0	0	0	0	0	0	0
1042	2023-07-07	DNA	69	male	X-IDD	0	0	0	1	0	7	86.2	8.7	6.034	0.609	4.41	138	120.4	1.66	20	N	N	N	N	N	N	N	N	0	0	0	0	0	0	0	0	0	0	0	0	0	0	0	0	0	0	0	0	0
1043	2023-07-07	DNA&RNA	14	female	T-4B	1	2023-02-12	0	0	0	3.17	58.1	39.1	1.84177	1.23947	3.47	106	1.2	0.09	7.6	0	0	0	0	0	0	0	0	0	0	0	0	0	0	0	0	0	0	0	0	0	0	0	1	0	0	0	0	0
1044	2023-07-07	DNA&RNA	43	female	X-14A	0	0	0	1	0	28.1	91.7	4.7	25.7677	1.3207	3.7	97	61.8	0.158	11.8	0	0	0	1	0	1	0	0	0	0	0	0	0	0	0	0	0	0	0	0	0	0	0	0	0	0	0	0	0
1045	2023-07-07	DNA&RNA	61	male	T-4B	1	2023-04-06	0	1	0	2.44	92.2	2.9	2.24968	0.07076	1.33	45	72.1	0	12.4	1	1	0	0	0	0	0	0	0	0	0	0	0	0	0	0	0	0	0	0	0	0	0	1	0	0	0	0	0
1046	2023-07-07	DNA&RNA	75	female	X-ICU A	0	0	0	0	0	4.03	76	17.4	3.0628	0.70122	1.89	57	N	0.1	14.7	0	0	0	1	0	0	0	0	1	0	0	0	0	0	1	0	0	0	0	0	0	0	0	0	0	0	0	0	0
1047	2023-07-07	DNA&RNA	92	male	X-ICU A	1	0	0	1	0	12.08	62.2	4.1	7.51376	0.49528	2.48	79	103.6	0.361	48.9	1	1	1	1	0	0	0	0	0	1	0	0	0	0	0	1	0	0	0	0	0	0	0	0	0	0	0	0	0
1048	2023-07-11	DNA	34	male	X-IDD	0	0	0	1	0	5.2	59.1	33.1	3.0732	1.7212	4.81	142	2.9	0.026	6.4	N	N	N	N	N	N	N	N	0	0	0	0	0	0	0	0	0	0	0	0	0	0	0	0	0	0	0	0	0
1049	2023-07-11	DNA	38	female	X-IDD	0	0	0	0	0	8	63.8	30.4	5.104	2.432	4.17	125	0.5	0.02	6.7	N	N	N	N	N	N	N	N	1	0	0	0	0	0	0	1	0	0	0	0	0	0	0	0	0	0	0	0	0
1050	2023-07-11	DNA	80	male	X-8A	0	0	0	1	0	6.6	72.7	16.8	4.7982	1.1088	3.81	120	72.15	N	15.6	0	0	0	0	0	0	0	0	0	0	0	0	0	0	0	0	0	0	0	0	0	0	0	0	0	0	0	0	1
1051	2023-07-11	DNA	80	female	X-IDD	0	0	0	0	0	6.52	71.7	19	4.67484	1.2388	3.36	109	23.1	0.037	5.2	N	N	N	N	N	N	N	N	0	0	0	0	0	0	0	0	0	0	0	0	0	0	0	0	0	0	0	0	0
1052	2023-07-11	DNA&RNA	22	female	T-4B	1	2022-08-25	0	0	1	0	0	0	0	0	1.73	53	70	N	165.2	0	0	0	0	0	0	0	0	0	1	0	0	0	0	0	0	0	0	1	0	0	0	0	0	0	0	0	0	0
1053	2023-07-11	DNA&RNA	48	female	X-9A	1	2023-06-23	0	0	0	2.5	91.9	0.6	2.2975	0.015	1.8	51	28.1	0.158	11.6	0	0	0	0	0	0	0	0	0	0	0	0	0	0	0	0	0	0	0	0	0	0	0	0	0	0	0	0	0
1054	2023-07-13	DNA	25	female	X-IDD	0	0	0	0	0	7.28	78.6	14	5.72208	1.0192	3.33	100	121.7	0.074	4	N	N	N	N	N	N	N	N	0	0	0	0	0	0	0	0	0	0	0	0	0	0	0	0	0	0	0	0	0
1055	2023-07-13	DNA	38	male	X-2D	1	0	0	1	1	0.59	5.1	88.1	0.03009	0.51979	2.27	68	56.9	N	13.3	1	0	0	0	0	0	0	0	0	0	0	0	0	0	0	0	0	0	0	0	0	0	0	0	0	0	0	0	0
1056	2023-07-13	DNA	41	male	X-IDD	0	0	0	1	0	16.63	83.1	11.5	13.8195	1.91245	4.76	135	55.5	0	4.6	0	0	0	0	0	0	0	0	0	1	0	0	0	0	0	0	0	0	0	0	0	0	0	0	0	0	0	0	0
1057	2023-07-13	DNA	56	male	OPD	0	0	0	1	0	45.49	86.4	7.9	39.3034	3.59371	4.32	117	36.6	0	14.6	1	0	0	0	0	0	0	0	0	0	0	0	0	0	0	0	0	0	0	0	0	0	0	0	0	0	0	0	0
1058	2023-07-13	DNA	66	female	X-IDD	0	0	0	1	0	6.38	71.8	20.7	4.58084	1.32066	3.41	103	15.6	0.036	3.2	N	N	N	N	N	N	N	N	0	0	0	0	0	0	0	0	0	0	0	0	0	0	0	0	0	0	0	0	1
1059	2023-07-13	DNA&RNA	0	male	X-1B	1	0	0	1	0	5.78	42.4	37.2	2.45072	2.15016	3.12	108	35.5	0.282	44.1	0	0	0	0	0	0	0	0	1	0	0	0	0	0	1	0	0	0	0	0	0	0	0	0	0	0	0	0	0
1060	2023-07-13	DNA&RNA	21	female	T-4B	1	2021/9/16	0	0	1	0.09	11.1	88.9	0.00999	0.08001	1.44	43	196	0.37	17.5	0	0	0	0	0	0	0	0	0	0	0	0	0	0	0	0	0	0	0	0	0	0	0	1	0	0	0	0	0
1061	2023-07-13	DNA&RNA	40	female	X-18A	1	0	0	0	1	0.6	46.2	48.5	0.2772	0.291	1.45	47	85.4	0.099	6.3	0	0	0	0	0	0	0	0	1	0	0	0	0	0	0	1	0	0	0	0	0	0	0	0	0	0	0	0	0
1062	2023-07-13	DNA&RNA	48	male	X-18A	1	0	0	1	1	0.3	3.8	92.5	0.0114	0.2775	1.6	51	78.2	0.032	12.4	0	0	0	0	0	0	0	0	1	0	0	0	0	0	0	1	0	0	0	0	0	0	0	0	0	0	0	0	0
1063	2023-07-13	DNA&RNA	56	male	X-ICU A	1	0	0	1	1	0.04	75	0	0.03	0	1.94	62	134.7	2.84	4.4	0	0	0	0	0	1	0	0	0	0	0	0	0	0	0	0	0	0	0	0	0	0	0	0	0	0	0	0	0
1064	2023-07-13	DNA&RNA	58	male	X-14A	0	0	0	1	0	7.2	71	19.5	5.112	1.404	4.66	138	23.9	0	20.9	0	0	0	0	0	1	0	0	0	0	0	0	0	0	0	0	0	0	0	0	0	0	0	0	0	0	0	0	0
1065	2023-07-13	DNA&RNA	65	female	X-18A	1	0	0	0	0	5.2	53.3	20.5	2.7716	1.066	2.06	73	77	0.19	10.7	0	0	0	0	0	0	0	0	1	1	0	0	0	0	1	0	0	0	0	0	0	0	0	0	0	0	0	0	0
1066	2023-07-13	DNA&RNA	67	female	X-14A	0	0	0	1	0	3.54	70.6	21.8	2.49924	0.77172	3.39	101	19.6	0.05	9.1	0	0	0	0	0	1	0	0	0	0	0	0	0	0	0	0	0	0	0	0	0	0	0	0	0	0	0	0	0
1067	2023-07-14	DNA	31	male	X-2D	1	0	0	0	1	0.93	14	82.8	0.1302	0.77004	3.14	94	2.6	N	16.4	0	0	0	0	0	0	0	0	0	0	0	0	0	0	0	0	0	0	0	0	0	0	0	0	0	0	0	0	0
1068	2023-07-14	DNA	50	male	X-IDD	0	0	0	1	0	5.78	39.3	49.8	2.27154	2.87844	4.13	134	0.7	0.031	8.9	0	0	0	0	1	0	0	0	0	0	0	0	0	0	0	0	0	0	0	0	0	0	0	0	0	0	0	0	0
1069	2023-07-14	DNA&RNA	1	male	T-4A	1	2023-07-13	0	0	1	0.01	100	0	0.01	0	2.69	77	6.6	N	6.7	0	0	0	0	0	0	0	0	0	0	0	0	0	0	0	0	0	0	0	0	0	0	0	0	0	0	0	0	0
1070	2023-07-14	DNA&RNA	10	female	T-4B	1	2022-08-01	0	0	1	1.75	18.8	73.7	0.329	1.28975	2.32	82	14.4	0.1	7	0	0	0	0	0	0	0	0	0	0	0	0	0	0	0	0	0	0	0	0	0	0	0	0	0	0	0	0	0
1071	2023-07-14	DNA&RNA	19	female	X-ICU A	0	0	0	1	0	5.99	29.2	47.6	1.74908	2.85124	2.08	62	98.2	0	182.9	1	1	1	1	0	0	0	1	0	0	0	0	0	0	0	0	0	0	0	0	0	0	0	0	0	0	0	0	1
1072	2023-07-14	DNA&RNA	22	male	X-10A	1	2023-06-20	0	0	0	1.9	51.1	11.6	0.9709	0.2204	2.65	93	1.7	0.07	13.3	0	0	0	0	0	0	0	0	0	0	0	0	0	0	0	0	0	0	0	0	0	0	0	0	0	0	0	0	0
1073	2023-07-14	DNA&RNA	58	female	X-IDD	0	0	0	1	0	5.3	61	28.1	3.233	1.4893	3.83	113	0.5	0.023	7.4	N	N	N	N	N	N	N	N	0	0	0	0	0	0	0	0	0	0	0	0	0	0	0	0	0	0	0	0	0
1074	2023-07-14	DNA&RNA	68	male	OPD	1	0	0	0	0	2.48	77.8	9.3	1.92944	0.23064	2.39	76	39.4	0.169	17.1	1	0	1	0	0	0	0	0	0	0	0	0	0	0	0	0	0	0	0	0	0	0	0	0	0	0	0	0	0
1075	2023-07-18	DNA	25	female	X-IDD	0	0	0	1	0	7.73	75.9	19.9	5.86707	1.53827	4.12	122	18.1	0.126	9.5	N	N	N	N	N	N	N	N	0	0	0	0	0	0	0	0	0	0	0	0	0	0	0	0	0	0	0	0	0
1076	2023-07-18	DNA	27	female	X-IDD	0	0	0	1	0	7.66	70.7	20.1	5.41562	1.53966	4	114	9.3	0.021	3.4	N	N	N	N	N	N	N	N	0	0	0	0	0	0	0	0	0	0	0	0	0	0	0	0	0	0	0	0	0
1077	2023-07-18	DNA	52	male	X-2D	1	0	0	1	1	1	31	65	0.31	0.65	1.25	41	51.9	N	2.47	0	0	0	0	0	0	0	0	0	0	0	0	0	0	0	0	0	0	0	0	0	0	0	0	0	0	0	0	0
1078	2023-07-18	DNA	67	female	X-IDD	0	0	0	1	0	4.63	59.6	30.7	2.75948	1.42141	3.5	110	14.4	0.562	2.1	0	0	0	0	0	0	0	0	0	0	1	0	0	0	0	0	0	0	0	0	0	0	0	0	0	0	0	0	0
1079	2023-07-18	DNA	69	male	X-IDD	0	0	0	1	0	8.75	76.7	12.9	6.71125	1.12875	4.29	128	33.2	0.027	10	0	0	0	0	0	0	0	0	1	0	0	0	0	0	1	0	0	0	0	0	0	0	0	0	0	0	0	0	0
1080	2023-07-18	DNA	74	male	X-IDD	0	0	0	0	0	9.67	84.5	9.8	8.17115	0.94766	3.71	99	208.2	0.882	6.2	N	N	N	N	N	N	N	N	0	0	0	0	0	0	0	0	0	0	0	0	0	0	0	0	0	0	0	0	0
1081	2023-07-18	DNA	79	female	X-IDD	0	0	0	1	0	10.47	77	14	8.0619	1.4658	3.44	104	159.5	0.27	6.7	N	N	N	N	N	N	N	N	0	0	0	0	0	0	0	0	0	0	0	0	0	0	0	0	0	0	0	0	1
1082	2023-07-18	DNA&RNA	24	female	X-ICU 4B	0	0	0	1	0	24.94	77.7	14.1	19.3784	3.51654	3.92	87	288.4	17.7	9.7	1	0	1	1	0	0	0	0	0	1	0	0	0	0	0	0	0	0	0	0	0	0	0	0	0	0	0	0	0
1083	2023-07-18	DNA&RNA	37	female	X-18A	1	0	0	1	1	1.1	17.2	65.7	0.1892	0.7227	1.36	43	9.2	0.053	31.9	0	0	0	0	0	0	0	0	0	0	0	0	0	0	0	0	0	0	0	0	0	0	0	0	0	0	0	0	0
1084	2023-07-18	DNA&RNA	56	male	T-4B	1	2023-06-20	0	0	0	2.37	57.5	14.3	1.36275	0.33891	3.07	88	10.7	N	20.5	0	0	0	0	0	0	0	0	0	0	0	0	0	0	0	0	0	0	0	0	0	0	0	0	0	0	0	0	0
1085	2023-07-18	DNA&RNA	63	female	X-9A	1	2023-07-06	0	0	1	0	16.7	33.3	0	0	2.14	66	285.6	0.271	88.4	0	0	0	0	0	0	0	0	0	1	0	0	0	0	0	0	0	0	1	0	0	0	0	0	0	0	0	0	0
1086	2023-07-18	DNA&RNA	65	male	X-ICU A	1	0	0	0	0	4.03	55.6	23.1	2.24068	0.93093	4.86	136	37.1	0.052	4.7	0	1	0	0	0	0	0	1	0	0	0	0	0	0	0	0	0	0	0	0	0	0	0	0	0	0	0	0	0
1087	2023-07-18	DNA&RNA	75	male	X-4A	0	0	0	0	0	5.92	64.8	25.3	3.83616	1.49776	4.47	149	N	N	3.48	1	0	1	0	0	0	0	0	0	0	0	0	0	0	0	0	0	0	0	0	0	0	0	0	0	0	0	0	0
1088	2023-07-18	DNA&RNA	82	female	X-14A	0	0	0	1	0	6.4	73.5	19.3	4.704	1.2352	N	N	2.5	N	7.3	1	0	0	0	0	0	0	0	0	0	0	0	0	0	0	0	0	0	0	0	0	0	0	0	0	0	0	0	0
1089	2023-07-18	DNA&RNA	88	male	X-ICU A	0	0	0	0	0	3.08	72.4	15.6	2.22992	0.48048	3.64	117	12.2	1.02	54.7	1	1	0	0	0	0	1	0	0	1	0	0	0	0	0	0	0	0	0	0	0	0	0	0	0	0	0	0	0
1090	2023-07-20	DNA	14	male	OPD	1	0	0	0	0	3.42	21.4	71.6	0.73188	2.44872	1.6	50	1.8	0	9.5	0	0	0	0	0	0	0	0	0	0	0	0	0	0	0	0	0	0	0	0	0	0	0	0	0	0	0	0	0
1091	2023-07-20	DNA	21	male	OPD	0	0	0	1	0	7.97	47.3	20.7	3.76981	1.64979	4.99	143	52.3	0.155	5.6	0	0	0	0	0	0	0	0	0	1	0	0	0	0	0	0	0	0	0	0	0	0	0	0	0	0	0	0	0
1092	2023-07-20	DNA	58	female	X-IDD	0	0	0	1	0	3.59	66.3	25.9	2.38017	0.92981	4	125	78.5	0.102	7.5	0	0	0	0	0	0	0	0	0	1	0	0	0	0	1	0	0	0	0	0	0	0	0	0	0	0	0	0	0
1093	2023-07-20	DNA	71	female	X-IDD	0	0	1	1	0	5.17	73.9	16.6	3.82063	0.85822	3.8	127	36.1	0	N	0	0	0	0	0	0	0	0	1	0	0	0	0	0	0	1	0	0	0	0	0	0	0	0	0	0	0	0	0
1094	2023-07-20	DNA&RNA	10	female	T-4B	1	2023-07-01	0	1	0	2.71	76	7.4	2.0596	0.20054	2.61	77	5.4	0.21	11.9	0	0	0	0	0	0	0	0	0	0	0	0	0	0	0	0	0	0	0	0	0	0	0	0	0	0	0	0	0
1095	2023-07-20	DNA&RNA	36	female	X-18A	1	0	0	0	1	0.4	1	94.5	0.004	0.378	1.15	36	124.4	0.145	74	0	0	0	0	0	0	0	0	0	1	0	0	0	0	0	0	0	0	1	0	0	0	0	0	0	0	0	0	1
1096	2023-07-20	DNA&RNA	50	female	X-10A	1	0	0	1	0	2.99	19.7	4.7	0.58903	0.14053	1.61	51	71.2	0.221	12.1	0	0	0	0	0	0	0	0	0	0	0	0	0	1	0	1	0	0	0	0	0	0	0	0	0	0	0	0	0
1097	2023-07-20	DNA&RNA	55	male	X-9B	1	2014-02-03	0	0	1	0.7	7.1	90	0.0497	0.63	1.11	37	114.4	2.34	22.2	1	0	0	0	0	0	0	0	0	0	0	0	0	0	0	0	0	0	0	0	0	0	0	0	0	0	0	0	0
1098	2023-07-20	DNA&RNA	56	male	X-9C	1	0	0	0	1	0.15	86.7	0	0.13005	0	1.76	57	151.2	1.1	13.7	0	0	0	0	0	0	0	0	0	1	0	0	0	0	0	0	0	0	1	0	0	0	0	0	0	0	0	0	0
1099	2023-07-20	DNA&RNA	57	male	X-ICU A	0	0	0	1	0	9.54	89.8	4.8	8.56692	0.45792	2.32	74	239.4	5.36	74.6	0	0	0	1	0	0	0	1	0	0	0	0	0	0	0	0	0	0	0	0	0	0	1	0	0	0	0	0	0
1100	2023-07-20	DNA&RNA	77	male	X-ICU A	0	0	0	1	0	31.51	94.9	1.7	29.903	0.53567	3.86	116	129.6	85.7	48.3	1	0	1	0	0	0	0	1	0	0	0	0	0	0	0	0	0	0	0	0	0	0	0	0	0	0	0	0	0
1101	2023-07-20	DNA&RNA	83	male	X-ICU A	0	0	0	1	0	7.38	78.4	13.8	5.78592	1.01844	3.41	113	42.6	0.088	10.1	1	1	0	0	0	0	0	0	0	0	0	0	0	0	0	0	0	0	0	0	0	0	0	0	0	0	0	0	0
1102	2023-07-21	DNA	3	male	X-2B	1	0	0	0	0	3.85	51.1	20	1.96735	0.77	3.01	86	30.6	2.05	4.5	0	0	0	0	0	0	0	0	0	0	0	0	0	0	0	0	0	0	0	0	0	0	0	0	0	0	0	0	0
1103	2023-07-21	DNA	3	male	X-2B	1	0	0	1	0	3.24	59	18.8	1.9116	0.60912	2.6	84	0.5	0.041	6.5	0	0	0	0	0	0	0	0	0	0	0	0	0	0	0	0	0	0	0	0	0	0	0	0	0	0	0	0	0
1104	2023-07-21	DNA	13	male	X-2B	1	0	0	0	0	63.64	19.2	64.2	12.2189	40.8569	3.93	107	97.5	2.4	11.2	0	0	0	0	1	0	0	0	0	0	0	0	0	0	0	0	0	0	0	0	0	0	0	0	0	0	0	0	0
1105	2023-07-21	DNA	29	female	X-IDD	0	0	0	0	0	6.47	57.4	33.5	3.71378	2.16745	4.34	133	4.4	0.046	3.9	N	N	N	N	N	N	N	N	0	0	0	0	0	0	0	0	0	0	0	0	0	0	0	0	0	0	0	0	0
1106	2023-07-21	DNA	37	male	X-18A	1	0	0	0	1	0.67	20.9	76.1	0.14003	0.50987	1.6	57	134	0.085	11.7	0	0	0	0	0	0	0	0	0	1	0	0	0	0	0	0	0	0	1	0	0	0	0	0	0	0	0	0	0
1107	2023-07-21	DNA	51	male	T-ICU	1	2023/5/1	1	1	0	0.96	73.9	14.6	0.70944	0.14016	1.47	47	0.5	0.85	18.9	1	0	1	0	0	0	0	0	0	0	0	0	0	0	0	0	0	0	0	0	0	0	0	0	0	0	0	0	0
1108	2023-07-21	DNA	51	male	T-4A	1	2023-04-13	0	0	0	2.2	63.1	31.4	1.3882	0.6908	2.39	77	31	0.23	11.8	0	0	0	0	0	0	0	0	0	0	0	0	0	0	0	0	0	0	0	0	0	0	0	0	0	0	0	0	0
1109	2023-07-21	DNA	57	male	X-IDD	0	0	0	1	0	7.33	62.2	30.8	4.55926	2.25764	3.54	100	52.3	0.04	3	N	N	N	N	N	N	N	N	0	0	0	0	0	0	0	0	0	0	0	0	0	0	0	0	0	0	0	0	0
1110	2023-07-21	DNA&RNA	17	male	T-4B	1	2023-06-12	0	0	0	1.56	69.2	5.8	1.07952	0.09048	2.6	70	27.4	0.23	8.4	0	1	0	1	0	0	0	0	1	0	0	0	0	0	0	1	0	0	0	0	0	0	0	0	0	0	0	0	0
1111	2023-07-21	DNA&RNA	24	female	X-10A	1	2023-06-26	0	0	0	1.83	57.9	18	1.05957	0.3294	2.43	78	35	0.331	28.7	0	0	0	0	0	0	0	0	0	0	0	0	0	0	0	0	0	0	0	0	0	0	0	0	0	0	0	0	1
1112	2023-07-21	DNA&RNA	29	female	T-4B	1	2023-06-23	0	1	1	0.04	0	0	0	0	1.65	47	15.1	0.18	16.8	0	0	0	0	0	0	0	0	0	0	0	0	0	0	0	0	0	0	0	0	0	0	0	0	0	0	0	0	0
1113	2023-07-25	DNA	15	male	X-2D	1	0	0	1	1	4.9	5.4	82.4	0.2646	4.0376	2.39	76	26.1	0.053	4.8	0	0	0	0	0	0	0	0	0	0	0	0	0	0	0	0	0	0	0	0	0	0	0	0	0	0	0	0	1
1114	2023-07-25	DNA	17	male	X-9A	1	2023-06-21	0	0	1	0.01	100	0	0.01	0	1.41	48	0.5	0.245	6.5	0	0	0	0	0	0	0	0	0	0	0	0	0	0	0	0	0	0	0	0	0	0	0	0	0	0	0	0	0
1115	2023-07-25	DNA	21	male	X-IDD	0	0	0	1	0	7.8	20.4	76.2	1.5912	5.9436	4.41	141	4.7	0.188	14.4	N	N	N	N	N	N	N	N	0	0	0	0	0	0	0	0	0	0	0	0	0	0	0	0	0	0	0	0	1
1116	2023-07-25	DNA	23	female	X-IDD	0	0	0	1	0	4.43	48.9	42	2.16627	1.8606	3.91	188	0.5	0.02	4.9	N	N	N	N	N	N	N	N	0	0	0	0	0	0	0	0	0	0	0	0	0	0	0	0	0	0	0	0	0
1117	2023-07-25	DNA	31	male	X-IDD	0	0	0	1	0	5.17	81.3	11.8	4.20321	0.61006	4	122	8	0.109	8.4	N	N	N	N	N	N	N	N	0	0	0	0	0	0	0	0	0	0	0	0	0	0	0	0	0	0	0	0	0
1118	2023-07-25	DNA	35	male	X-IDD	0	0	0	1	0	6.53	74.2	17.3	4.84526	1.12969	4.23	117	47.3	0	9.3	N	N	N	N	N	N	N	N	0	0	0	0	0	0	0	0	0	0	0	0	0	0	0	0	0	0	0	0	0
1119	2023-07-25	DNA	55	male	X-10A	1	2022-07-22	0	1	1	0.52	71.1	26.6	0.36972	0.13832	1.57	49	108.1	4.49	14.1	0	0	0	0	0	0	0	0	0	0	0	0	0	0	0	0	0	0	0	0	0	0	0	0	0	0	0	0	0
1120	2023-07-25	DNA	60	male	X-IDD	0	0	0	1	0	5.95	61.2	27.7	3.6414	1.64815	4.24	127	7.1	0.048	7.8	N	N	N	N	N	N	N	N	0	0	0	0	0	0	0	0	0	0	0	0	0	0	0	0	0	0	0	0	0
1121	2023-07-25	DNA	65	female	X-IDD	0	0	0	1	0	13.14	93.2	8.6	12.2465	1.13004	3.22	101	13.7	0.078	2.2	N	N	N	N	N	N	N	N	0	0	0	0	0	0	0	0	0	0	0	0	0	0	0	0	0	0	0	0	0
1122	2023-07-25	DNA	68	male	X-IDD	0	0	0	1	0	11.34	85.8	7.6	9.72972	0.86184	4.05	130	137.4	0.454	17.1	0	1	0	0	0	0	0	0	0	0	0	0	0	0	0	0	0	0	0	0	0	0	0	0	0	0	0	0	0
1123	2023-07-25	DNA	68	male	X-IDD	0	0	0	1	0	5.99	77.5	12.9	4.64225	0.77271	4.71	143	30.3	0.051	14.4	N	N	N	N	N	N	N	N	0	1	0	0	0	0	0	0	0	0	0	0	0	0	0	0	0	0	0	0	0
1124	2023-07-25	DNA	75	female	X-IDD	0	0	0	1	0	6.41	58.7	30.4	3.76267	1.94864	3.88	111	14	0.274	7.3	N	N	N	N	N	N	N	N	0	0	0	0	0	0	0	0	0	0	0	0	0	0	0	0	0	0	0	0	0
1125	2023-07-25	DNA&RNA	37	male	X-18A	1	0	0	1	1	0.1	0.7	88	0.0007	0.088	1.45	48	48	0.067	18.6	0	0	0	1	0	0	0	0	0	0	0	0	0	0	0	0	0	0	0	0	0	0	0	0	0	0	0	0	0
1126	2023-07-25	DNA&RNA	46	male	X-9A	1	0	0	0	1	0	7.7	69.2	0	0	1.9	62	101.2	0.183	19.7	0	0	0	1	0	0	0	0	0	1	0	0	0	0	0	0	0	0	1	0	0	0	1	0	0	0	0	0	0
1127	2023-07-25	DNA&RNA	56	male	X-18A	1	0	0	1	1	0.42	14.3	83.3	0.06006	0.34986	1.3	40	18	0.231	8.5	0	0	0	0	0	0	0	0	0	0	0	0	0	0	0	0	0	0	0	0	0	0	0	0	0	0	0	0	0
1128	2023-07-25	DNA&RNA	58	female	X-14A	1	0	0	1	0	4.2	52.9	36.2	2.2218	1.5204	3.28	93	29.7	0.1	131.1	0	0	0	1	0	1	1	0	0	0	0	0	0	0	0	0	0	0	0	0	0	0	0	0	0	0	0	0	0
1129	2023-07-25	DNA&RNA	63	female	X-14A	0	0	0	0	0	4.76	66.2	20	3.15112	0.952	3.15	84	199	0.084	7.7	1	0	0	0	0	1	0	0	0	0	0	0	0	0	0	0	0	0	0	0	0	0	0	0	0	0	0	0	0
1130	2023-07-25	DNA&RNA	75	male	T-7B	0	0	0	1	0	5.49	78.3	10.7	4.29867	0.58743	1.72	55	5.4	N	16	1	1	0	0	0	0	1	0	0	0	0	0	0	0	0	0	0	0	0	0	0	0	0	0	0	0	0	0	0
1131	2023-07-27	DNA	38	female	X-2D	1	0	0	1	1	0.35	57.1	14.3	0.19985	0.05005	1.86	62	214.9	N	6.3	0	0	0	0	0	0	0	0	0	0	0	0	0	0	0	0	0	0	0	0	0	0	0	0	0	0	0	0	0
1132	2023-07-27	DNA	65	female	X-IDD	0	0	0	1	0	6.32	59.5	34.5	3.7604	2.1804	3.89	124	0.5	0.03	10.2	0	0	0	0	0	0	0	0	1	0	0	0	0	0	0	1	0	0	0	0	0	0	0	0	0	0	0	0	0
1133	2023-07-27	DNA	69	male	OPD	0	0	0	1	0	9.83	88.3	11.7	8.67989	1.15011	2.4	74	155.9	2.29	7.5	1	0	0	1	0	0	0	0	0	0	0	0	0	0	0	0	0	0	0	0	0	0	0	0	0	0	0	0	1
1134	2023-07-27	DNA	75	male	OPD	0	0	0	0	0	5.85	69.9	21.2	4.08915	1.2402	3.93	112	42.6	0	6.9	N	N	N	N	N	N	N	N	0	0	0	0	0	0	0	0	0	0	0	0	0	0	0	0	0	0	0	0	1
1135	2023-07-27	DNA	86	male	OPD	0	0	0	1	0	6.66	82.4	11.4	5.48784	0.75924	4.08	134	58.6	0.225	28.8	0	1	0	0	0	0	0	0	0	1	0	0	0	0	0	0	1	0	0	0	0	0	0	0	0	0	0	0	1
1136	2023-07-27	DNA&RNA	3	male	T-4B	1	0	0	1	1	0.08	0	0	0	0	1.61	49	32.7	0	19.7	0	0	0	0	0	0	0	0	0	1	0	0	0	0	0	0	0	1	0	0	0	0	0	0	0	0	0	0	0
1137	2023-07-27	DNA&RNA	11	female	X-1B	0	0	0	0	0	1.6	46.2	47.8	0.7392	0.7648	4.21	92	20	0.133	8.5	0	0	0	0	0	1	0	0	0	0	0	0	0	0	0	0	0	0	0	0	0	0	0	0	0	0	0	0	0
1138	2023-07-27	DNA&RNA	27	male	X-18A	1	0	0	0	0	1.6	55.9	7.1	0.8944	0.1136	1.46	54	166.9	0.178	8.8	0	0	0	0	0	0	0	0	0	1	0	0	0	0	0	0	0	1	0	0	0	0	0	1	0	0	0	0	0
1139	2023-07-27	DNA&RNA	30	male	X-IDD	0	0	0	1	0	4.01	73.6	19.1	2.95136	0.76591	4.42	119	10.3	0.166	7	N	N	N	N	N	N	N	N	0	0	0	0	0	0	0	0	0	0	0	0	0	0	0	0	0	0	0	0	0
1140	2023-07-27	DNA&RNA	37	male	T-4B	1	0	0	1	1	0.04	100	0	0.04	0	1.49	43	189.9	2.81	10	0	0	0	0	0	0	0	0	1	0	0	0	0	0	0	1	0	0	0	0	0	0	0	0	0	1	0	0	0
1141	2023-07-27	DNA&RNA	39	male	X-2D	1	0	0	1	1	0.11	45.4	45.5	0.04994	0.05005	2.42	70	164.2	0.872	7	0	0	0	0	0	0	0	0	1	0	0	0	0	0	0	1	0	0	0	0	0	0	0	0	0	0	0	0	1
1142	2023-07-27	DNA&RNA	52	male	X-18A	1	0	0	1	1	0.4	18.7	78.1	0.0748	0.3124	2.17	69	245.6	20.1	67.1	1	0	0	1	0	0	0	0	0	1	0	0	0	0	0	1	0	0	1	0	0	0	0	0	0	0	0	0	0
1143	2023-07-27	DNA&RNA	58	male	X-2D	1	0	0	1	0	7.16	52.7	25.7	3.77332	1.84012	2.02	66	77.7	0.58	7	1	0	0	0	1	0	1	0	0	0	0	0	0	0	0	0	0	0	0	0	0	0	0	0	0	0	0	0	0
1144	2023-07-27	DNA&RNA	62	male	T-4B	1	2023-06-24	0	1	1	0.01	100	0	0.01	0	1.37	41	107.3	0	17.6	0	0	0	0	0	0	0	0	0	0	0	0	0	0	0	0	0	0	0	0	0	0	0	0	0	0	0	0	0
1145	2023-07-27	DNA&RNA	72	male	X-14A	0	0	0	1	0	3.8	66.6	14.1	2.5308	0.5358	4.58	92	76.5	0.055	17.2	1	0	1	1	0	1	0	0	0	0	0	0	0	0	0	0	0	0	0	0	0	0	0	0	0	0	0	0	0
1146	2023-07-28	DNA	39	male	X-IDD	0	0	0	0	0	5.81	70.9	18.4	4.11929	1.06904	4.4	134	119.7	0.239	11	0	0	0	0	0	0	0	0	0	1	0	0	0	0	0	0	0	0	0	0	0	0	0	0	0	0	0	0	0
1147	2023-07-28	DNA	41	female	X-2D	1	0	0	0	0	5.2	62.5	19.2	3.25	0.9984	1.47	53	126	0.05	9.2	0	0	0	0	0	1	0	0	0	1	0	0	0	0	0	0	0	0	0	0	0	0	0	0	0	0	0	0	0
1148	2023-07-28	DNA	48	male	X-IDD	0	0	0	1	0	5.64	52.2	36.2	2.94408	2.04168	4.65	135	8.9	0.025	4.5	N	N	N	N	N	N	N	N	0	0	0	0	0	0	0	0	0	0	0	0	0	0	0	0	0	1	0	0	0
1149	2023-07-28	DNA	54	female	X-2D	1	0	0	0	1	0.42	0	100	0	0.42	1.98	63	150.9	0.099	N	0	0	0	0	0	0	0	0	1	1	0	0	0	0	0	1	0	0	0	0	0	0	0	0	0	1	0	0	0
1150	2023-07-28	DNA	58	male	T-7B	1	0	0	0	0	4.3	70.8	23	3.0444	0.989	3.85	111	76.6	0.13	34.3	0	0	1	1	0	0	0	0	0	0	0	0	0	0	0	0	0	0	0	0	0	0	0	0	0	0	0	0	0
1151	2023-07-28	DNA	58	female	T-4A	1	2022-10-25	0	1	0	1.17	78.7	16.2	0.92079	0.18954	1.11	52	0.5	0	22.5	0	0	0	0	0	0	0	0	1	0	0	0	0	0	1	0	0	0	0	0	0	0	0	0	0	0	0	0	0
1152	2023-07-28	DNA	62	female	X-IDD	0	0	0	1	0	7.73	60.9	29.8	4.70757	2.30354	4.11	128	0.5	0.032	9.1	N	N	N	N	N	N	N	N	0	0	0	0	0	0	0	0	0	0	0	0	0	0	0	0	0	0	0	0	0
1153	2023-07-28	DNA	63	male	T-ICU	1	2022/6/12	0	0	0	22.85	85.5	8.4	19.5368	1.9194	2.64	66	192.7	0.32	26.1	1	1	0	0	0	0	0	0	0	1	0	0	0	0	0	0	0	0	0	1	0	0	0	0	0	0	0	0	1
1154	2023-07-28	DNA&RNA	29	female	X-ICU 6B	0	0	0	0	0	10.33	91.4	6.5	9.44162	0.67145	3.46	104	49.7	N	10.1	1	0	0	1	0	0	0	0	0	1	0	0	0	0	0	0	0	0	0	0	0	0	0	0	0	0	0	0	0
1155	2023-07-28	DNA&RNA	34	male	X-9A	1	2023-07-13	0	0	1	0.4	89	1.1	0.356	0.0044	1.96	66	156.2	0.64	12.5	0	0	0	0	0	0	0	0	0	0	0	0	0	0	0	0	0	0	0	0	0	0	0	0	0	0	0	0	0
1156	2023-07-28	DNA&RNA	59	male	X-ICU A	0	0	0	1	0	15.07	91.6	6.5	13.8041	0.97955	4.55	141	49.4	1.48	24.5	0	0	0	0	0	0	0	0	1	1	0	0	0	0	1	0	0	1	0	0	0	0	0	1	0	0	0	0	0
1157	2023-07-28	DNA&RNA	61	male	X-5A	0	0	0	1	0	4.7	62.3	16.2	2.9281	0.7614	4.53	137	4.8	0.035	N	1	0	0	0	0	0	0	0	0	0	0	0	0	0	0	0	0	0	0	0	0	0	0	0	0	0	0	0	0
1158	2023-08-01	DNA	48	male	X-5B	0	0	0	1	0	3.9	58.8	28.6	2.2932	1.1154	4.54	121	6.3	0.22	9.4	1	0	0	0	0	0	0	0	0	0	0	0	0	0	0	0	0	0	0	0	0	0	0	0	0	0	0	0	0
1159	2023-08-01	DNA	64	female	X-IDD	0	0	0	1	0	6.21	67.9	21.3	4.21659	1.32273	3.98	118	111.7	0.126	4.5	N	N	N	N	N	N	N	N	0	0	0	0	0	0	0	0	0	0	0	0	0	0	0	0	0	0	0	0	0
1160	2023-08-01	DNA	68	male	X-IDD	0	0	0	1	0	4.28	84.2	7.2	3.60376	0.30816	3.61	105	85.7	0	25.5	N	N	N	N	N	N	N	N	0	0	0	0	0	0	0	0	0	0	0	0	0	0	0	0	0	0	0	0	0
1161	2023-08-01	DNA	70	male	X-IDD	0	0	0	1	0	6.42	63.5	24	4.0767	1.5408	3.15	95	55.7	N	3.2	0	1	0	0	0	0	0	0	0	1	0	0	0	0	0	0	0	0	0	0	0	0	0	0	0	0	0	0	0
1162	2023-08-01	DNA	76	female	X-IDD	0	0	0	1	0	7.3	72.5	17.5	5.2925	1.2775	4.95	135	53.5	0.107	14.6	N	N	N	N	N	N	N	N	0	0	0	0	0	0	0	0	0	0	0	0	0	0	0	0	0	0	0	0	0
1163	2023-08-01	DNA	83	female	X-IDD	0	0	0	1	0	10.56	85.7	8.4	9.04992	0.88704	3.22	96	124	N	5.2	0	0	0	0	0	0	0	0	0	1	0	0	0	0	0	0	0	0	0	0	0	0	0	0	0	0	0	0	1
1164	2023-08-01	DNA&RNA	9	male	X-1B	1	0	0	0	0	1.8	56.3	17	1.0134	0.306	2.84	79	18.8	0.842	22.1	0	0	0	0	0	0	0	0	0	0	0	0	0	0	0	0	0	0	0	0	0	0	0	0	0	0	0	0	0
1165	2023-08-01	DNA&RNA	18	female	X-14A	0	0	0	0	0	5.4	39	49.5	2.106	2.673	3.08	95	2.1	0.282	1.4	0	0	0	0	0	1	0	1	0	0	0	0	0	0	0	0	0	0	0	0	0	0	0	0	0	0	0	0	0
1166	2023-08-01	DNA&RNA	25	male	X-10A	1	2023-06-02	0	1	0	2	83.1	8.3	1.662	0.166	2.81	83	38.5	0.537	81.4	0	0	0	0	0	0	0	0	1	0	1	0	0	0	1	0	0	0	0	0	0	0	0	1	0	0	0	0	0
1167	2023-08-01	DNA&RNA	52	male	T-B	1	2023/7/12	0	1	1	0.01	0	0	0	0	1.79	58	116.3	2.32	30.3	0	0	0	0	0	0	0	0	0	0	0	0	0	0	0	0	0	0	0	0	0	0	0	0	0	0	0	0	0
1168	2023-08-01	DNA&RNA	57	male	X-ICU A	0	0	0	1	0	14.96	92.9	4.4	13.8978	0.65824	2.6	80	163.9	6.49	22.1	1	0	0	0	0	0	0	0	0	0	0	0	0	0	0	0	0	0	0	0	0	0	0	0	0	0	0	0	0
1169	2023-08-01	DNA&RNA	59	female	X-14A	0	0	0	0	0	3.4	61.8	28.7	2.1012	0.9758	3.41	98	N	N	8.2	1	0	0	1	0	0	0	1	0	0	0	0	0	0	0	0	0	0	0	0	0	0	0	0	0	0	0	0	0
1170	2023-08-01	DNA&RNA	65	male	T-4A	1	0	0	0	0	7.7	77.2	13.9	5.9444	1.0703	4.16	126	0.5	0.07	5.1	0	1	0	0	1	0	0	1	0	1	0	0	0	0	0	0	0	0	0	0	0	0	0	0	0	0	0	0	0
1171	2023-08-01	DNA&RNA	71	female	X-ICU A	0	0	0	0	0	7.92	83.8	11.1	6.63696	0.87912	3.29	89	170	3.36	9.8	0	0	0	1	0	0	0	0	0	0	1	0	0	0	0	1	0	0	0	0	0	0	0	0	0	0	0	0	0
1172	2023-08-03	DNA	55	male	X-2D	1	0	0	0	0	11.11	25	0	2.7775	0	1.87	61	37	0.253	83	0	0	0	0	0	0	0	0	0	0	0	0	0	0	0	0	0	0	0	0	0	0	0	0	0	0	0	0	0
1173	2023-08-03	DNA	56	female	X-7C	0	0	0	1	0	4.3	64.8	24	2.7864	1.032	2.78	68	117.4	26.9	7.8	1	0	0	0	0	0	0	0	1	0	0	0	0	0	1	1	0	0	0	0	0	0	0	0	0	0	0	0	0
1174	2023-08-03	DNA	69	female	X-18A	1	0	0	0	1	0.3	0.6	96	0.0018	0.288	1.92	63	73.1	0.102	17.1	1	0	0	0	0	0	0	0	1	0	0	0	0	0	0	1	0	0	0	0	0	0	0	0	0	1	0	0	0
1175	2023-08-03	DNA	69	male	X-IDD	0	0	0	1	0	6.72	76.8	15.8	5.16096	1.06176	3.86	122	109.8	0.072	N	N	N	N	N	N	N	N	N	0	0	0	0	0	0	0	0	0	0	0	0	0	0	0	0	0	0	0	0	0
1176	2023-08-03	DNA	74	male	X-IDD	0	0	0	1	0	11.16	66.9	15.1	7.46604	1.68516	3.62	112	64.6	0.051	6.1	N	N	N	N	N	N	N	N	0	0	0	0	0	0	0	0	0	0	0	0	0	0	0	0	0	0	0	0	0
1177	2023-08-03	DNA	79	male	X-18A	0	0	0	1	0	7.89	84.5	9.1	6.66705	0.71799	3.35	106	80.7	N	12.5	0	0	0	0	0	1	0	0	0	1	0	0	0	0	0	0	0	0	0	0	0	0	0	0	0	0	0	0	0
1178	2023-08-03	DNA&RNA	26	male	X-18A	1	0	0	1	1	0.5	1.4	89.1	0.007	0.4455	1.47	49	340.7	0.141	38.3	0	0	0	1	0	0	0	0	0	0	0	0	0	0	0	0	0	0	0	0	0	0	0	0	0	0	0	0	0
1179	2023-08-03	DNA&RNA	39	male	X-10A	1	2023-01-11	0	0	0	7.1	59.8	30	4.2458	2.13	2.62	100	12.9	0.364	219.7	0	1	0	1	0	0	0	0	0	1	0	0	0	1	0	1	0	0	0	0	0	0	0	0	0	0	0	0	0
1180	2023-08-03	DNA&RNA	42	female	X-14A	0	0	0	1	0	7	42.5	48	2.975	3.36	3.17	98	0.5	0.031	5.6	0	0	1	0	1	1	0	0	0	0	0	0	0	0	0	0	0	0	0	0	0	0	0	1	0	0	0	0	0
1181	2023-08-03	DNA&RNA	50	male	X-18A	1	0	0	0	1	0.2	0.8	21.7	0.0016	0.0434	2.29	69	249.4	0	10.9	0	0	0	0	0	0	0	0	0	1	0	0	0	0	0	1	0	0	0	0	0	0	0	0	0	0	0	0	0
1182	2023-08-03	DNA&RNA	52	female	T-4B	1	0	0	0	0	8.91	60.3	27.9	5.37273	2.48589	2.57	77	1.7	0.25	14.2	0	0	0	0	0	0	0	0	0	0	0	0	0	0	0	0	0	0	0	0	0	0	0	0	0	0	0	0	0
1183	2023-08-03	DNA&RNA	54	female	T-4B	1	2023-07-12	0	1	0	8.87	73.8	0.6	6.54606	0.05322	1.93	63	45.1	0.27	14.9	0	0	0	0	0	0	0	0	0	0	0	0	0	0	0	0	0	0	0	0	0	0	0	0	0	0	0	0	0
1184	2023-08-03	DNA&RNA	72	female	X-14A	0	0	0	1	0	3.6	84.6	12.8	3.0456	0.4608	2.78	90	177.1	0.093	10.5	1	1	0	0	0	0	0	0	0	1	0	0	0	0	0	1	0	0	1	0	0	0	0	0	0	1	0	0	1
1185	2023-08-03	DNA&RNA	77	female	X-ICU A	0	0	0	0	0	13.48	94.3	3.5	12.7116	0.4718	2.06	58	20.9	0.053	1.8	1	1	1	1	0	0	1	1	1	1	0	0	0	0	1	0	0	0	0	0	0	0	0	0	0	0	0	0	0
1186	2023-08-04	DNA	33	male	X-IDD	0	0	1	0	0	5.24	56.1	30.2	2.93964	1.58248	5.04	147	32.4	0.108	6.9	0	0	0	0	0	0	0	0	0	1	0	0	0	0	0	0	0	0	0	0	0	0	0	0	0	0	0	0	0
1187	2023-08-04	DNA	38	male	T-ICU	0	0	0	1	0	18.91	80.3	9.5	15.1847	1.79645	2.39	79	153.1	26.2	50.3	0	1	1	0	0	0	0	0	0	0	0	0	0	0	0	0	0	0	0	0	0	0	0	0	0	0	0	0	0
1188	2023-08-04	DNA	61	female	X-IDD	0	0	1	1	0	3.98	70.3	20.9	2.79794	0.83182	4.48	130	24.3	0.043	5.6	0	0	0	0	0	0	0	0	0	0	0	0	0	0	0	0	0	0	0	0	0	0	0	0	0	0	0	0	0
1189	2023-08-04	DNA	71	female	X-IDD	0	0	0	1	0	3.35	58.1	27.2	1.94635	0.9112	3.35	96	30	0.038	4.2	N	N	N	N	N	N	N	N	0	1	0	0	0	0	0	0	0	0	0	0	0	0	0	0	0	0	0	0	0
1190	2023-08-04	DNA	75	male	X-13A	0	0	0	0	0	2.9	60.8	27.2	1.7632	0.7888	3.8	115	37.2	0.1	11.7	0	0	0	0	1	0	0	0	0	0	1	0	0	0	0	0	0	0	0	0	0	0	0	0	0	0	0	0	0
1191	2023-08-04	DNA	83	male	T-ICU	0	0	0	1	0	12.62	95.7	1.3	12.0773	0.16406	2.52	112	139.9	0.24	11.5	1	1	0	0	0	0	0	0	0	0	0	0	0	0	0	0	0	0	0	0	0	0	0	0	0	0	0	0	0
1192	2023-08-04	DNA&RNA	19	male	T-4A	1	2023-07-18	0	1	0	2.7	78.6	10.7	2.1222	0.2889	2.49	75	31.8	0	23.7	0	0	0	0	0	0	1	0	0	0	0	0	0	0	0	0	0	0	0	0	0	0	0	0	0	0	0	0	0
1193	2023-08-04	DNA&RNA	37	female	X-9B	1	2023-06-01	0	1	0	4.5	60.1	11.7	2.7045	0.5265	2.12	83	81.8	3.96	13.5	0	0	0	0	0	0	0	0	0	0	0	0	0	0	0	0	0	0	0	0	0	0	0	0	0	0	0	0	1
1194	2023-08-04	DNA&RNA	52	male	T-ICU	1	2023/4/23	0	1	0	1.63	47.3	41.7	0.77099	0.67971	2.85	100	14.1	0.34	33.2	1	0	1	0	0	0	0	0	0	0	0	0	0	0	0	0	0	0	0	0	0	0	0	1	0	0	0	0	0
1195	2023-08-04	DNA&RNA	56	female	X-18A	1	0	0	0	1	0.3	19.6	61.3	0.0588	0.1839	2.02	63	370	0.115	9.1	1	0	0	0	1	0	1	0	0	0	0	0	0	0	0	0	0	0	0	0	0	0	0	0	0	0	0	0	0
1196	2023-08-04	DNA&RNA	60	female	X-14A	1	0	0	1	0	16.5	65.3	5.4	10.7745	0.891	3.7	103	75	0.111	8.8	1	0	0	1	0	1	0	0	0	0	0	0	0	0	0	0	0	0	0	0	0	0	0	0	0	0	0	0	0
1197	2023-08-04	DNA&RNA	67	female	X-14A	0	0	0	0	0	6.5	60.1	27.2	3.9065	1.768	3.36	99	33.2	0.04	11.9	0	0	0	1	0	1	0	0	0	0	0	0	0	0	0	0	0	0	0	0	0	0	0	0	0	0	0	0	0
1198	2023-08-08	DNA	18	male	T-ICU	0	0	0	1	0	8.78	78.9	13.7	6.92742	1.20286	2.48	80	27.2	12.2	28.4	0	0	0	0	0	0	0	0	0	1	0	0	0	0	0	0	0	0	0	0	0	0	0	0	0	0	0	0	0
1199	2023-08-08	DNA	48	female	X-IDD	0	0	0	1	0	3.53	15	68.8	0.5295	2.42864	4.27	123	27.7	0.083	8	N	N	N	N	N	N	N	N	0	0	0	0	0	0	0	0	0	0	0	0	0	0	0	0	0	0	0	0	0
1200	2023-08-08	DNA	52	male	X-18A	1	0	0	1	1	0.1	3.6	83	0.0036	0.083	1.54	51	65.7	0.111	7.8	1	0	0	0	0	0	0	0	0	1	0	0	0	0	0	0	0	0	1	0	0	0	0	0	0	0	0	0	0
1201	2023-08-08	DNA	55	male	X-2D	1	0	0	0	0	2.22	74.2	22.1	1.64724	0.49062	1.76	65	209.4	0.727	12.4	0	0	0	0	0	1	0	0	1	0	0	0	0	0	1	0	0	0	0	0	0	0	0	0	0	0	0	0	0
1202	2023-08-08	DNA	63	female	X-2E	0	0	0	1	0	4.56	73.3	19.3	3.34248	0.88008	3.14	94	140.9	0.181	28.5	0	0	1	1	0	0	0	0	0	1	0	0	0	0	0	0	0	0	1	0	0	0	0	0	0	0	0	0	1
1203	2023-08-08	DNA	80	male	X-IDD	0	0	1	1	0	5.25	83	8	4.3575	0.42	2.7	84	132.8	0.148	2.8	0	0	0	0	0	0	0	0	0	0	0	0	0	0	0	0	0	0	0	0	0	0	0	0	0	0	0	0	0
1204	2023-08-08	DNA&RNA	4	female	X-1B	1	0	0	1	0	2.6	24.2	24.3	0.6292	0.6318	3.71	102	138.2	0.156	5.7	0	0	0	0	0	0	0	0	0	0	0	0	0	0	0	0	0	0	0	0	0	0	0	0	0	0	0	0	0
1205	2023-08-08	DNA&RNA	23	male	X-10A	1	0	0	1	0	5.2	52	11.3	2.704	0.5876	2.02	59	11.9	0.26	5.6	0	0	0	0	0	0	0	0	0	1	0	0	0	0	0	0	0	0	0	0	0	0	0	0	0	0	0	0	0
1206	2023-08-08	DNA&RNA	25	male	X-18A	1	0	0	1	1	5.3	1.6	48.9	0.0848	2.5917	1.76	62	18.1	0.288	7.5	0	0	0	0	0	0	1	0	0	0	0	0	0	0	0	0	0	0	0	0	0	0	0	0	0	0	0	0	1
1207	2023-08-08	DNA&RNA	26	female	X-10A	1	2021-08-03	0	1	1	5.4	3	74.3	0.162	4.0122	2.03	75	22.3	0.362	179.1	0	0	0	0	0	0	0	0	0	0	0	0	0	0	0	0	0	0	0	0	0	0	0	1	0	0	0	0	0
1208	2023-08-08	DNA&RNA	33	female	X-10A	1	2022-04-12	0	0	1	0.5	0	99.2	0	0.496	1.79	65	179.8	0.036	28.5	0	0	0	0	0	0	0	0	1	0	0	0	0	0	0	1	0	0	0	0	0	0	0	0	0	0	0	0	0
1209	2023-08-08	DNA&RNA	37	male	X-10A	1	0	0	1	0	2.2	56.1	22.6	1.2342	0.4972	1.88	68	64.8	0.334	7.8	0	0	0	0	0	0	0	0	0	0	0	0	0	0	0	0	0	0	0	0	0	0	0	1	0	0	0	0	0
1210	2023-08-08	DNA&RNA	41	female	X-14A	0	0	0	1	0	5.8	60.8	29	3.5264	1.682	3.6	115	N	0.06	8.1	0	1	0	0	0	0	0	0	0	0	0	0	0	0	0	0	0	0	0	0	0	0	0	0	0	0	0	0	0
1211	2023-08-08	DNA&RNA	43	female	OPD	0	0	0	1	0	1.64	40.2	36	0.65928	0.5904	3.53	87	47.1	0.371	4.1	0	0	1	0	1	0	0	0	1	1	0	0	0	0	1	0	0	0	1	0	0	0	0	0	0	0	0	0	0
1212	2023-08-08	DNA&RNA	46	female	X-9A	1	2023-07-18	0	1	0	5.4	73.3	0.6	3.9582	0.0324	2.71	79	183.5	0.147	18	1	0	0	0	0	0	1	0	0	0	0	0	0	0	0	0	0	0	0	0	0	0	0	0	0	0	0	0	0
1213	2023-08-08	DNA&RNA	47	male	X-10A	1	0	0	1	0	6	42.5	32.5	2.55	1.95	2.85	100	108	0.05	13.1	0	0	0	1	0	0	0	0	0	0	0	0	0	0	0	0	0	0	0	0	0	0	0	1	1	0	0	0	0
1214	2023-08-08	DNA&RNA	50	female	X-10A	1	2023-07-13	0	0	0	7.93	85.1	8.8	6.74843	0.69784	1.91	57	9.7	0.065	7.6	0	0	0	1	0	0	0	0	0	0	0	0	0	0	0	0	0	0	0	0	0	0	0	1	0	0	0	0	0
1215	2023-08-08	DNA&RNA	50	female	X-9A	1	2023-07-24	0	0	1	0	21.6	39.2	0	0	2.16	67	86.3	0.17	17.2	0	0	0	0	0	0	0	0	1	0	0	0	0	0	0	1	0	0	0	0	0	0	0	0	0	0	0	0	0
1216	2023-08-08	DNA&RNA	55	male	X-10A	1	2023-07-02	0	0	1	0.6	34.9	39.7	0.2094	0.2382	3.17	102	213.7	11	323.4	1	0	0	0	0	0	1	0	0	0	0	0	0	0	0	0	0	0	0	0	0	0	0	1	0	0	0	0	0
1217	2023-08-08	DNA&RNA	59	male	T-4B	1	2023-06-26	0	0	0	7.02	77	3.4	5.4054	0.23868	1.96	64	48.5	0.19	37.4	1	0	0	0	0	0	1	0	0	0	0	0	0	0	0	0	0	0	0	0	0	0	0	0	0	0	0	0	0
1218	2023-08-08	DNA&RNA	62	male	X-ICU A	0	0	0	0	0	7.49	71.3	15.8	5.34037	1.18342	2.66	89	65.8	0.169	13.8	1	0	1	1	0	0	0	0	0	0	0	0	0	0	0	0	0	0	0	0	0	0	0	0	0	0	0	0	0
1219	2023-08-09	DNA	86	female	X-IDD	0	0	0	1	0	9.39	81	10.1	7.6059	0.94839	3.95	104	68	0.997	59.9	N	N	N	N	N	N	N	N	0	0	0	0	0	0	0	0	0	0	0	0	0	0	0	0	0	0	0	0	0
1220	2023-08-09	DNA&RNA	9	male	T-4B	1	0	0	1	0	9.68	90.3	2.2	8.74104	0.21296	2.65	67	8.3	0.2	8.1	0	0	0	0	0	0	0	0	0	0	0	0	0	0	0	0	0	0	0	0	0	0	0	0	0	0	0	0	0
1221	2023-08-09	DNA&RNA	17	female	X-18A	1	0	0	1	1	3.3	0.7	59.3	0.0231	1.9569	1.93	63	111.1	0.158	11.9	0	0	0	0	0	0	0	0	0	0	0	0	0	0	0	0	0	0	0	0	0	0	0	0	0	0	0	0	0
1222	2023-08-09	DNA&RNA	67	female	X-2D	1	0	0	0	1	0.77	23.4	75.3	0.18018	0.57981	2.99	87	50.3	0.091	8.1	0	0	0	1	0	0	1	0	0	0	0	0	0	0	0	0	0	0	0	0	0	0	0	0	0	0	0	0	0
1223	2023-08-10	DNA	10	female	X-2B	1	0	0	1	1	14.52	0	0	0	0	2.5	70	18.1	1.22	21.8	0	0	0	0	0	0	0	0	0	0	0	0	0	0	0	0	0	0	0	0	0	0	0	0	0	0	0	0	0
1224	2023-08-10	DNA	59	male	X-IDD	0	0	0	1	0	7.65	62.7	26.4	4.79655	2.0196	3.81	116	68.5	0.259	5.4	N	N	N	N	N	N	N	N	0	0	0	0	0	0	0	0	0	0	0	0	0	0	0	0	0	0	0	0	0
1225	2023-08-10	DNA&RNA	5	male	T-4A	1	2023-08-01	0	0	1	0.01	0	100	0	0.01	2.27	68	29.4	N	18.5	0	1	0	0	0	0	0	0	0	0	0	0	0	0	0	0	0	0	0	0	0	0	0	0	0	0	0	0	0
1226	2023-08-10	DNA&RNA	24	male	X-18A	1	0	0	0	1	0	10.2	67.3	0	0	1.91	65	72.7	0.093	14.5	0	0	0	0	0	0	0	0	1	0	0	0	0	0	1	0	0	0	0	0	0	0	0	0	0	0	0	0	0
1227	2023-08-10	DNA&RNA	31	male	T-ICU	1	2023/1/23	0	1	0	2.74	28.4	59.5	0.77816	1.6303	1.42	48	0	0.44	77.4	0	1	0	0	0	0	0	0	0	0	0	0	0	0	0	0	0	0	0	0	0	0	0	1	0	0	0	0	0
1228	2023-08-10	DNA&RNA	38	female	X-IDD	0	0	0	0	0	3.3	41.8	45.5	1.3794	1.5015	3.87	117	0.5	0	8	0	0	0	0	0	0	0	0	1	0	0	0	0	0	0	1	0	0	0	0	0	0	0	0	0	0	0	0	0
1229	2023-08-10	DNA&RNA	69	male	X-19A	1	0	0	1	0	9.1	88.1	10.6	8.0171	0.9646	1.85	58	64	0.283	16.6	0	0	0	0	0	0	0	0	0	0	0	0	0	0	0	0	0	0	0	0	0	0	0	0	0	0	0	0	0
1230	2023-08-11	DNA	39	male	T-ICU	1	0	0	0	1	0.25	8	88	0.02	0.22	2.8	92	210.9	0.63	22.8	0	0	0	0	0	0	0	0	1	0	0	0	0	0	0	1	0	0	0	0	0	0	0	0	0	0	0	0	0
1231	2023-08-11	DNA	55	male	X-19A	0	0	0	1	0	7.8	79	6.1	6.162	0.4758	4.67	132	55	0.115	10	1	0	0	1	0	0	1	0	0	0	0	0	0	0	0	0	0	0	0	0	0	0	0	0	0	0	0	0	0
1232	2023-08-11	DNA	58	male	X-19A	0	2023-08-05	0	1	0	4.34	81.3	10.6	3.52842	0.46004	3.54	112	36.6	1.07	83.8	0	0	0	1	0	0	0	0	0	0	0	0	0	0	0	0	0	0	0	0	0	0	0	0	0	0	0	0	0
1233	2023-08-11	DNA	59	female	X-IDD	0	0	0	1	0	6.71	76.6	15.1	5.13986	1.01321	3.34	103	83.3	0.155	5.5	0	1	0	0	0	0	0	0	0	0	0	0	0	0	0	0	0	0	0	0	0	0	0	0	0	0	0	0	0
1234	2023-08-11	DNA	61	male	T-ICU	0	0	0	1	0	10.8	91.9	5.9	9.9252	0.6372	3.92	118	45.9	0.07	13.8	1	1	1	0	0	0	1	0	0	0	0	0	0	0	0	0	0	0	0	0	0	0	0	0	0	1	0	0	0
1235	2023-08-11	DNA&RNA	33	female	T-4B	1	2023-07-10	0	1	0	5.24	86.8	2.7	4.54832	0.14148	2.57	84	0.5	0.07	12.2	0	0	0	0	0	0	0	0	0	0	0	0	0	0	0	0	0	0	0	0	0	0	0	0	0	0	0	0	1
1236	2023-08-11	DNA&RNA	38	female	X-14A	0	0	0	1	0	5.2	67	26.2	3.484	1.3624	3.6	111	0.9	0.04	9.4	0	0	0	0	0	1	0	0	0	0	0	0	0	0	0	0	0	0	0	0	0	0	0	0	0	0	0	0	0
1237	2023-08-11	DNA&RNA	46	male	X-18A	1	0	0	1	1	0.6	3	92	0.018	0.552	1.96	64	194.4	0.112	17.8	0	0	0	1	0	0	1	0	0	0	0	0	0	0	0	0	0	0	0	0	0	0	0	0	0	0	0	0	0
1238	2023-08-11	DNA&RNA	85	female	X-ICU 6B	0	0	0	0	0	7.6	76.9	8.2	5.8444	0.6232	3.07	96	131.1	0.556	8.5	1	0	0	0	0	0	0	0	0	1	0	0	0	0	0	0	0	0	0	0	0	0	0	0	0	0	0	0	0
1239	2023-08-15	DNA	27	male	X-2D	1	0	0	0	0	7.99	69.3	22.5	5.53707	1.79775	1.68	60	2.5	0	7.6	0	0	0	0	0	0	0	0	0	0	0	0	0	0	0	0	0	0	0	0	0	0	0	0	0	0	0	0	0
1240	2023-08-15	DNA	39	male	X-IDD	0	0	0	1	0	10.27	66.1	17.6	6.78847	1.80752	4.07	128	36.5	0.262	7.9	N	N	N	N	N	N	N	N	0	0	0	0	0	0	0	0	0	0	0	0	0	0	0	0	0	0	0	0	1
1241	2023-08-15	DNA	44	female	X-IDD	0	0	0	1	0	10.37	91.2	4.1	9.45744	0.42517	3.82	120	119.5	0.596	11.2	N	N	N	N	N	N	N	N	0	0	0	1	0	0	0	0	0	0	0	0	0	0	0	0	0	0	0	0	0
1242	2023-08-15	DNA	61	male	X-IDD	0	0	0	1	0	6.78	58.1	31.6	3.93918	2.14248	3.98	137	65.8	0.031	13	1	0	0	0	0	0	0	0	0	1	0	0	0	0	1	0	0	0	0	0	0	0	0	0	0	0	0	0	0
1243	2023-08-15	DNA	64	male	T-7B	0	0	0	1	0	29.83	88.3	5.2	26.3399	1.55116	3.78	107	175.2	0	13.1	1	0	0	0	0	0	1	0	0	0	0	0	0	0	0	0	0	0	0	0	0	0	0	0	0	0	0	0	0
1244	2023-08-15	DNA	67	male	X-IDD	0	0	0	1	0	8.26	91	5.6	7.5166	0.46256	3.63	116	103.1	1.85	8.5	0	0	0	0	0	0	0	0	0	1	0	0	0	0	0	1	0	0	0	0	0	0	0	0	0	0	0	0	0
1245	2023-08-15	DNA	69	female	X-IDD	0	0	0	1	0	18.16	88.7	5.3	16.1079	0.96248	3.25	100	116	0.175	3.4	0	0	0	0	0	0	0	0	1	0	0	0	0	0	0	1	0	0	0	0	0	0	0	0	0	0	0	0	0
1246	2023-08-15	DNA	71	female	X-IDD	0	0	1	1	0	10.23	83.3	10.7	8.52159	1.09461	2.2	58	79	0.36	8.9	0	0	0	0	0	0	0	0	0	0	0	0	0	0	0	0	0	0	0	0	0	0	0	0	0	0	0	0	0
1247	2023-08-15	DNA	73	male	X-IDD	0	0	0	1	0	8.51	90.2	5.6	7.67602	0.47656	4.27	128	55	8.4	12	N	N	N	N	N	N	N	N	0	0	0	0	0	0	0	0	0	0	0	0	0	0	0	0	0	0	0	0	0
1248	2023-08-15	DNA	74	male	X-IDD	0	0	0	1	0	4.14	59.3	31.4	2.45502	1.29996	4.59	128	18.9	0.047	5.8	N	N	N	N	N	N	N	N	0	0	0	0	0	0	0	0	0	0	0	0	0	0	0	0	0	0	0	0	0
1249	2023-08-15	DNA	78	female	X-IDD	0	0	1	1	0	2.44	56.2	29.9	1.37128	0.72956	3.88	134	0.6	0.052	6.7	0	0	0	0	0	0	0	0	0	0	0	0	0	0	0	0	0	0	0	0	0	0	0	0	0	0	0	0	0
1250	2023-08-15	DNA	79	female	X-IDD	0	0	0	1	0	7.29	70.3	23.3	5.12487	1.69857	3.62	113	4.9	0.032	4.4	N	N	N	N	N	N	N	N	0	0	0	0	0	0	0	0	0	0	0	0	0	0	0	0	0	0	0	0	0
1251	2023-08-15	DNA	86	male	X-2E	0	0	0	1	0	7.95	77.1	15.1	6.12945	1.20045	2.86	86	48.5	0.74	196.9	1	0	1	1	0	0	1	0	0	1	0	0	0	0	0	1	0	0	0	0	0	0	0	0	0	0	0	0	0
1252	2023-08-15	DNA&RNA	15	male	X-1B	0	0	0	1	0	2.6	86.1	9.2	2.2386	0.2392	3.38	113	137.9	2.63	241.7	0	0	1	0	0	1	0	1	0	0	0	0	0	0	0	0	0	0	0	0	0	0	0	0	0	0	0	0	0
1253	2023-08-15	DNA&RNA	17	male	X-10A	1	0	0	0	1	1.3	2	96	0.026	1.248	2.1	63	178.3	0.175	28.6	0	0	0	0	0	0	0	0	0	1	0	0	0	0	0	1	0	0	0	0	0	0	0	0	0	0	0	0	0
1254	2023-08-15	DNA&RNA	33	female	X-18A	1	0	0	1	1	0.4	88.9	4.7	0.3556	0.0188	2.17	71	5.5	0.044	79.1	0	0	0	0	0	1	0	0	0	0	0	0	0	0	0	0	0	0	0	0	0	0	0	0	0	0	0	0	1
1255	2023-08-15	DNA&RNA	37	male	X-10A	1	2023-06-03	0	0	0	4.1	84.3	4.7	3.4563	0.1927	2.01	69	0.5	0.04	28.3	0	0	0	0	0	0	0	0	0	0	0	0	0	0	0	0	0	0	0	0	0	0	0	1	0	0	0	0	1
1256	2023-08-15	DNA&RNA	46	female	X-14A	0	0	0	1	0	17.14	89.5	8.3	15.3403	1.42262	3.81	108	46.7	0.111	8.2	0	0	0	1	0	0	0	0	0	0	0	0	0	0	0	0	0	0	0	0	0	0	0	0	0	0	0	0	0
1257	2023-08-15	DNA&RNA	58	female	X-ICU A	0	0	0	0	0	9.43	82.1	12.2	7.74203	1.15046	3.21	98	63.8	0.073	16.3	0	0	0	0	0	0	1	0	0	1	1	0	0	0	1	0	0	0	0	0	0	0	0	0	0	1	0	0	0
1258	2023-08-15	DNA&RNA	59	female	X-9A	1	2023-08-15	0	1	1	0	68.3	3.2	0	0	2.08	66	132.6	1.81	9.7	0	0	0	0	0	0	0	0	0	0	0	0	0	0	0	0	0	0	0	0	0	0	0	0	0	0	0	0	0
1259	2023-08-15	DNA&RNA	61	female	X-9A	1	0	0	1	1	0	81	13	0	0	2.33	75	85.5	N	17.8	0	1	0	0	1	0	0	0	0	0	0	0	0	0	0	0	0	0	0	0	0	0	0	0	0	1	0	0	0
1260	2023-08-15	DNA&RNA	68	female	X-14A	0	0	0	0	0	15.3	90.8	6.9	13.8924	1.0557	3.83	109	18.6	0.036	4.6	0	0	0	0	0	1	0	0	0	0	0	0	0	0	0	0	0	0	0	0	0	0	0	0	0	0	0	0	0
1261	2023-08-15	DNA&RNA	93	female	X-ICU A	0	0	0	0	0	9.68	85.9	9.7	8.31512	0.93896	2.78	88	3.6	0.076	5.4	0	0	0	0	0	0	0	0	0	1	0	0	0	0	0	0	0	0	0	0	0	0	0	0	0	0	0	0	0
1262	2023-08-16	DNA	66	female	X-IDD	0	0	0	1	0	5.24	68.3	24	3.57892	1.2576	3.75	111	18	0.318	6	N	N	N	N	N	N	N	N	0	0	0	0	0	0	0	0	0	0	0	0	0	0	0	0	0	0	0	0	0
1263	2023-08-16	DNA	89	female	X-IDD	0	0	1	0	0	4.13	72	17.7	2.9736	0.73101	3.89	114	370	0.06	3.9	0	0	0	0	0	0	0	0	0	0	0	0	0	0	0	0	0	0	0	0	0	0	0	0	0	0	0	0	0
1264	2023-08-16	DNA&RNA	30	female	X-14A	0	0	0	0	0	10	69.4	20	6.94	2	2.96	87	4.3	0.174	2.4	0	0	1	1	0	1	0	0	0	0	0	0	0	0	0	0	0	0	0	0	0	0	0	1	0	0	0	0	0
1265	2023-08-16	DNA&RNA	40	female	T-4B	1	2023-08-08	0	0	1	0.21	100	0	0.21	0	1.29	37	136.1	0.28	9.6	0	0	0	0	0	0	0	0	1	0	0	0	0	0	0	1	0	0	0	0	0	0	0	0	0	0	0	0	0
1266	2023-08-16	DNA&RNA	70	male	X-ICU A	0	0	0	0	0	19.52	89.2	6.4	17.4118	1.24928	3.48	110	58.2	8.19	6	0	0	1	1	0	0	0	0	0	0	0	0	0	0	0	0	0	0	0	0	0	0	0	0	0	0	0	0	0
1267	2023-08-17	DNA	34	male	X-10C	0	0	0	1	0	6.2	62.9	22.9	3.8998	1.4198	6.68	165	1.9	0	20.5	0	0	1	0	0	0	0	0	0	0	0	0	0	0	0	0	0	0	0	0	0	0	0	0	0	0	0	0	0
1268	2023-08-17	DNA	74	male	X-IDD	0	0	0	1	0	5.45	72.6	15	3.9567	0.8175	3.64	117	71.5	0.757	6.3	0	0	0	0	0	0	0	0	0	0	1	0	0	0	0	0	0	0	0	0	0	0	0	0	0	0	0	0	1
1269	2023-08-17	DNA	87	female	X-IDD	0	0	0	1	0	3.32	75.3	13.3	2.49996	0.44156	3.13	91	35.9	0.064	5.1	0	1	0	0	0	0	0	0	0	1	0	0	0	0	0	0	1	0	0	0	0	0	0	0	0	0	0	0	0
1270	2023-08-17	DNA&RNA	19	male	T-4A	1	2023-07-15	0	0	0	1.41	64.5	16.3	0.90945	0.22983	2.91	103	1.8	0	11.6	0	0	0	0	0	0	0	0	0	0	0	0	0	0	0	0	0	0	0	0	0	0	0	1	0	0	0	0	0
1271	2023-08-17	DNA&RNA	22	female	X-14A	0	0	0	1	0	2.1	55.8	33.8	1.1718	0.7098	4.25	116	12.6	0.054	4.9	0	0	0	0	0	1	0	0	0	0	0	0	0	0	0	0	0	0	0	0	0	0	0	0	0	0	0	0	0
1272	2023-08-17	DNA&RNA	79	female	X-ICU A	0	0	0	0	0	4.65	46.2	45.2	2.1483	2.1018	3.38	111	0	0.155	5.5	1	0	0	0	0	0	1	0	0	1	0	0	0	0	0	0	0	0	0	0	0	0	0	0	0	0	0	0	0
1273	2023-08-17	DNA&RNA	89	male	X-ICU A	0	0	0	1	0	7.29	64.7	25.4	4.71663	1.85166	3.28	108	117.9	0.189	9.2	0	1	0	0	0	0	0	0	0	1	0	0	0	0	0	0	0	0	0	0	0	0	0	0	0	0	0	0	0
1274	2023-08-18	DNA	15	female	X-IDD	0	0	0	1	0	2.15	28.3	60.9	0.60845	1.30935	4.05	122	6.6	0.043	5	N	N	N	N	N	N	N	N	0	0	0	0	0	0	0	0	0	0	0	0	0	0	0	0	0	0	0	0	0
1275	2023-08-18	DNA	60	male	T-4B	1	2023-08-11	0	0	0	9.81	53	25.5	5.1993	2.50155	2.45	74	60.1	0.78	36	1	0	0	0	1	0	0	0	0	0	0	0	0	0	0	0	0	0	0	0	0	0	0	0	0	0	0	0	0
1276	2023-08-18	DNA	65	male	X-2D	1	0	0	1	1	0.04	0	0	0	0	2.25	69	160.8	0.149	24.5	1	0	0	0	0	0	0	0	0	1	0	0	0	0	0	0	0	0	1	0	0	0	0	0	0	1	0	0	0
1277	2023-08-18	DNA	78	male	X-IDD	0	0	1	1	0	5.2	74	16.2	3.848	0.8424	3.76	123	1.1	0	13.2	0	0	0	0	0	0	0	0	0	0	0	0	0	0	0	0	0	0	0	0	0	0	0	0	0	0	0	0	0
1278	2023-08-18	DNA&RNA	13	male	T-4A	1	2023-08-14	0	0	1	0.03	100	0	0.03	0	2.69	86	77.8	0.62	13.3	0	0	0	0	0	0	0	0	0	0	0	0	0	0	0	0	0	0	0	0	0	0	0	0	0	0	0	0	0
1279	2023-08-18	DNA&RNA	20	female	X-9A	1	2023-08-04	0	1	1	0.4	88	5.3	0.352	0.0212	2.14	64	65.3	0.25	8.6	0	0	0	0	0	0	0	0	0	0	0	0	0	0	0	0	0	0	0	0	0	0	0	0	0	0	0	0	0
1280	2023-08-18	DNA&RNA	60	female	X-9C	1	0	0	0	1	0.1	70.8	10	0.0708	0.01	2.85	90	55.6	5.33	20.6	0	0	0	0	0	0	0	0	0	0	0	0	0	0	0	0	0	0	0	0	0	0	0	0	0	0	0	0	0
1281	2023-08-18	DNA&RNA	78	male	X-ICU A	0	0	0	0	0	5.29	77.8	8.7	4.11562	0.46023	3.44	103	46.2	0.04	16.7	0	1	0	0	1	0	0	0	0	1	0	0	0	0	0	0	0	0	0	0	0	0	0	0	0	0	0	0	0
1282	2023-08-18	DNA&RNA	90	male	X-ICU A	0	0	0	1	0	9.66	87.5	7.9	8.4525	0.76314	5.33	154	143.9	10.9	30.8	1	0	0	0	0	0	1	0	0	0	0	0	0	0	0	0	0	0	0	0	0	0	0	0	0	0	0	0	0
1283	2023-08-22	DNA	18	male	X-IDD	0	0	0	1	0	10.95	65.3	23.9	7.15035	2.61705	4.59	125	91.3	0.053	4.8	N	N	N	N	N	N	N	N	0	0	0	0	0	0	0	0	0	0	0	0	0	0	0	0	0	0	0	0	0
1284	2023-08-22	DNA	19	male	X-2D	1	0	0	0	1	0.28	39.3	57.1	0.11004	0.15988	1.95	61	77.1	0.388	13.5	0	0	0	0	0	0	0	0	0	0	0	0	0	0	0	0	0	0	0	0	0	0	0	0	0	0	0	0	0
1285	2023-08-22	DNA	21	female	T-7B	0	0	0	1	0	9.15	92.1	3.8	8.42715	0.3477	2.96	91	224.2	1.02	12.4	0	0	0	0	1	0	0	0	1	0	0	1	0	0	1	0	0	0	0	0	0	0	0	0	0	0	0	0	0
1286	2023-08-22	DNA	39	male	T-ICU	1	2023-01-02	0	0	0	1.4	90	7.9	1.26	0.1106	3.26	108	121.6	66.7	344.8	0	0	0	0	0	0	0	0	1	0	0	0	0	0	0	1	0	0	0	0	0	0	0	1	0	0	0	0	0
1287	2023-08-22	DNA	50	female	X-10A	1	0	0	1	1	0.4	4.2	6	0.0168	0.024	1.7	54	231.4	1.69	125	0	0	0	0	0	0	0	0	1	1	0	0	0	0	1	1	0	0	0	0	0	0	0	0	0	0	0	0	0
1288	2023-08-22	DNA	51	female	X-10A	1	0	0	1	1	0.1	10.5	39.5	0.0105	0.0395	2.55	77	98.9	0.192	11.9	0	1	0	0	1	0	0	0	1	0	1	0	0	0	1	0	0	0	0	0	0	0	0	0	0	0	0	0	0
1289	2023-08-22	DNA	52	male	X-18A	1	0	0	0	0	1	75.3	19.2	0.753	0.192	2.46	77	25.5	N	8.8	1	0	0	0	0	0	0	0	0	1	0	0	0	0	0	1	0	0	1	0	0	0	0	0	0	0	0	0	0
1290	2023-08-22	DNA	57	female	X-IDD	0	0	0	1	0	11.88	72.8	13.7	8.64864	1.62756	3.27	107	77.4	0.05	6.3	N	N	N	N	N	N	N	N	0	0	0	0	0	0	0	0	0	0	0	0	0	0	0	0	1	0	0	0	1
1291	2023-08-22	DNA	61	female	X-IDD	0	0	0	1	0	8.64	89.3	7.5	7.71552	0.648	3.97	115	168.2	0.257	9	0	0	0	0	0	0	0	0	0	1	0	0	0	0	0	0	0	0	0	0	0	0	0	0	0	0	0	0	1
1292	2023-08-22	DNA	63	male	X-IDD	0	0	0	1	0	12.58	78.1	13.8	9.82498	1.73604	2.91	95	68.5	0.118	12.8	0	0	0	0	0	0	0	0	0	1	0	0	0	0	0	1	0	0	0	0	0	0	0	0	0	0	0	0	0
1293	2023-08-22	DNA&RNA	33	male	X-10A	1	2023-05-05	0	1	0	3.4	78.7	13.3	2.6758	0.4522	2.14	72	1.2	0.03	70.8	0	0	0	0	0	0	0	0	0	0	0	0	0	0	0	0	0	0	0	0	0	0	0	1	0	0	0	0	0
1294	2023-08-22	DNA&RNA	33	male	X-2D	1	0	0	0	0	26.29	26.3	63.2	6.91427	16.6153	1.98	67	94.2	0.229	17.7	0	0	0	0	0	0	0	0	0	0	0	0	0	0	0	0	0	0	0	0	0	0	0	0	0	0	0	0	0
1295	2023-08-22	DNA&RNA	34	male	X-9B	1	2023-08-02	0	0	0	7.2	84.1	0.7	6.0552	0.0504	2.51	87	7	0.104	16.9	0	0	1	0	0	0	0	0	0	0	0	0	0	0	0	0	0	0	0	0	0	0	0	0	0	0	0	0	0
1296	2023-08-22	DNA&RNA	40	male	X-9B	1	2020-08-22	0	0	0	2.5	53.6	28.3	1.34	0.7075	2.13	65	68	0.124	33.4	0	0	0	0	0	0	0	0	0	0	0	0	0	0	0	0	0	0	0	0	0	0	0	0	0	0	0	0	0
1297	2023-08-22	DNA&RNA	49	female	X-14A	0	0	0	0	0	8.7	63.1	30.7	5.4897	2.6709	3.4	97	69.9	0.05	5.9	1	0	0	1	0	1	0	0	0	0	0	0	0	0	0	0	0	0	0	0	0	0	0	0	0	0	0	0	0
1298	2023-08-22	DNA&RNA	51	male	X-ICU A	0	0	0	1	0	6.7	79.6	13.4	5.3332	0.8978	4.28	120	52.9	N	7.5	0	0	0	1	1	0	1	0	0	1	0	0	0	1	1	0	0	0	0	0	0	0	0	0	0	0	0	0	0
1299	2023-08-22	DNA&RNA	51	male	X-ICU A	0	0	0	1	0	19.05	86.9	9	16.5545	1.7145	4.12	135	2.1	0.058	6.2	0	0	0	0	0	0	0	0	0	1	0	0	0	0	0	0	0	0	0	0	0	0	0	0	0	0	0	0	0
1300	2023-08-22	DNA&RNA	55	male	X-ICU 4B	0	0	0	1	0	10.94	88.3	1.8	9.66002	0.19692	3.67	111	26.8	1.83	28	0	0	0	1	1	0	0	0	0	0	0	0	0	0	0	0	0	0	0	0	0	0	0	0	0	0	0	0	0
1301	2023-08-22	DNA&RNA	58	male	T-4B	1	2023-06-28	0	0	1	0.07	28.5	42.9	0.01995	0.03003	3.42	108	150.5	N	10.4	0	0	0	0	0	0	0	0	0	0	0	0	0	0	0	0	0	0	0	0	0	0	0	0	0	0	0	0	0
1302	2023-08-22	DNA&RNA	60	female	X-10A	1	2023-03-11	0	0	1	0.4	1.8	78.7	0.0072	0.3148	2.1	71	155.5	0.222	10.1	0	0	0	0	0	0	0	0	0	1	0	0	0	0	0	0	0	0	0	0	0	0	0	0	0	0	0	0	0
1303	2023-08-22	DNA&RNA	61	male	X-9C	1	2023-08-16	0	0	1	0.1	44.7	31.9	0.0447	0.0319	2.41	72	139.9	N	26.8	1	0	1	0	1	0	0	0	0	0	0	0	0	0	0	0	0	0	0	0	0	0	0	0	0	0	0	0	0
1304	2023-08-22	DNA&RNA	74	male	X-9C	1	2023-08-21	0	1	1	0	68.6	20	0	0	2.52	79	131.4	N	15.3	1	0	0	1	0	0	1	0	0	0	0	0	0	0	0	0	0	0	0	0	0	0	0	0	0	0	0	0	0
1305	2023-08-22	DNA&RNA	83	female	X-ICU A	0	0	0	1	0	1.64	81.1	14	1.33004	0.2296	3.44	106	126.9	13.1	17.1	0	0	0	0	0	1	0	0	0	1	0	0	0	0	1	0	0	0	0	0	0	0	0	0	0	0	0	0	0
1306	2023-08-22	DNA&RNA	85	male	X-16A	0	0	0	0	0	11.3	89.9	5	10.1587	0.565	3.93	131	N	N	19.4	1	0	0	0	0	0	0	0	0	0	0	0	0	0	0	0	0	0	0	0	0	0	0	0	0	0	0	0	0
1307	2023-08-23	DNA	51	male	X-IDD	0	0	0	1	0	8.29	72.3	22.4	5.99367	1.85696	4.25	136	40.9	0.439	5.4	0	0	0	0	0	0	0	0	0	1	0	0	0	0	0	0	0	0	0	0	0	0	0	0	0	0	0	0	1
1308	2023-08-23	DNA	59	male	X-IDD	0	0	1	1	0	3.8	54.5	36.3	2.071	1.3794	4.62	150	16	0.045	10.4	0	0	0	0	0	0	0	0	0	0	0	0	0	1	0	1	0	0	0	0	0	0	0	0	0	0	0	0	0
1309	2023-08-23	DNA	60	male	X-5C	0	0	0	1	0	6	76.1	17.2	4.566	1.032	3.32	96	93.9	0.048	12.2	1	0	0	0	0	0	0	0	0	0	0	0	0	0	0	0	0	0	0	0	0	0	0	0	0	0	0	0	0
1310	2023-08-23	DNA	67	male	X-2D	1	0	0	0	0	17.78	52	14.8	9.2456	2.63144	1.98	66	0.5	2.54	19.4	0	1	0	1	0	0	0	0	0	0	0	0	0	0	0	0	0	0	0	0	0	0	0	0	0	0	0	0	1
1311	2023-08-23	DNA	69	male	X-2D	1	0	0	1	0	5.18	42.7	33.6	2.21186	1.74048	2.22	74	78.2	N	9.7	1	0	0	0	0	0	0	0	0	0	0	0	0	0	0	0	0	0	0	0	0	0	0	0	0	0	0	0	0
1312	2023-08-23	DNA&RNA	31	female	X-9B	1	2021-10-21	0	1	0	4.8	50	32.1	2.4	1.5408	3.24	120	2.6	0.05	36.4	0	0	0	0	0	0	0	0	0	0	0	0	0	0	0	0	0	0	0	0	0	0	0	0	0	0	0	0	0
1313	2023-08-23	DNA&RNA	37	male	X-9A	1	2022-08-26	0	1	1	0	51.9	14.8	0	0	2.18	67	16.7	6.62	11.1	0	0	0	0	0	0	0	0	0	0	0	0	0	0	0	0	0	0	0	0	0	0	0	1	0	0	0	0	0
1314	2023-08-23	DNA&RNA	40	female	T-4B	1	0	0	0	1	0.01	100	0	0.01	0	1.62	47	18.2	0.28	26.2	0	0	0	0	0	0	0	0	0	0	0	0	0	0	0	0	0	0	0	0	0	0	0	0	0	0	0	0	0
1315	2023-08-23	DNA&RNA	46	male	X-14A	0	0	0	0	0	5.8	64.3	24.8	3.7294	1.4384	3.77	121	4.6	0.025	4.5	1	0	1	0	0	0	0	0	0	0	0	0	0	0	0	0	0	0	0	0	0	0	0	0	0	0	0	0	0
1316	2023-08-23	DNA&RNA	74	female	X-ICU A	0	0	0	1	0	14.06	95.9	2.9	13.4835	0.40774	4.07	124	253.1	1.86	6	1	1	1	1	0	0	0	1	0	1	0	0	0	0	0	0	0	0	0	1	0	0	0	0	0	0	0	0	0
1317	2023-08-24	DNA	31	male	X-IDD	0	0	0	1	0	10.69	61.6	30.7	6.58504	3.28183	4.49	140	66.3	0.626	11.3	0	0	0	0	0	0	1	0	0	0	0	0	0	0	0	0	0	0	0	0	0	0	0	0	0	0	0	0	0
1318	2023-08-24	DNA	41	male	X-7A	0	2023-08-15	0	0	0	3.59	76.4	15	2.74276	0.5385	4.56	129	41.2	1.38	65.2	0	0	1	1	1	0	0	0	0	0	0	0	0	0	0	0	0	0	0	0	0	0	0	0	0	0	0	0	0
1319	2023-08-24	DNA	44	female	X-IDD	0	0	0	1	0	8.63	78.5	10.9	6.77455	0.94067	3.54	109	55	N	4.6	N	N	N	N	N	N	N	N	0	0	0	0	0	0	0	0	0	0	0	0	0	0	0	0	0	0	0	0	0
1320	2023-08-24	DNA	77	male	OPD	0	0	0	1	0	7.93	69.1	17.8	5.47963	1.41154	3.45	104	37.1	N	15.1	1	0	0	0	0	0	0	0	1	0	0	0	0	0	1	0	0	0	0	0	0	0	0	0	0	0	0	0	0
1321	2023-08-24	DNA&RNA	7	female	T-4A	1	2023-08-17	0	0	0	3.01	46.8	50.2	1.40868	1.51102	2.08	63	34.4	2.67	13.1	0	0	0	0	0	0	0	0	1	0	0	0	0	0	1	0	0	0	0	0	0	0	0	0	0	0	0	0	0
1322	2023-08-24	DNA&RNA	32	female	T-4B	1	2023-08-11	0	1	0	0.87	73.6	2.3	0.64032	0.02001	1.75	54	78.8	0.08	7	0	0	0	0	0	0	0	0	0	0	0	0	0	0	0	0	0	0	0	0	0	0	0	0	0	0	0	0	0
1323	2023-08-24	DNA&RNA	37	female	X-IDD	0	0	0	1	0	8.61	67.5	24.9	5.81175	2.14389	3.96	130	8.2	N	3.7	N	N	N	N	N	N	N	N	0	0	0	0	0	0	0	0	0	0	0	0	0	0	0	0	0	0	0	0	0
1324	2023-08-24	DNA&RNA	37	male	T-4B	1	0	0	1	0	4.78	64.6	15.3	3.08788	0.73134	2.85	84	28.1	N	7.1	0	0	0	0	0	0	0	0	0	1	0	0	0	0	0	1	0	0	0	0	0	0	0	0	0	0	0	0	0
1325	2023-08-24	DNA&RNA	88	male	X-ICU A	0	0	0	1	0	4.82	68.6	21.4	3.30652	1.03148	3.92	117	0.5	0.134	8.1	1	1	0	0	0	0	0	0	0	0	0	0	0	0	0	0	0	0	0	0	0	0	0	0	0	0	0	0	0
1326	2023-08-25	DNA	1	male	X-2B	1	0	0	1	1	2.65	1.9	93.8	0.05035	2.4857	3.47	99	25.1	0.165	11.4	0	0	0	0	0	0	0	0	0	0	0	0	0	0	0	0	0	0	0	0	0	0	0	0	0	0	0	0	0
1327	2023-08-25	DNA	52	male	X-IDD	0	0	0	0	0	6.58	73.9	17.8	4.86262	1.17124	4.78	148	34.4	0.034	16.7	1	0	0	0	0	0	1	0	0	0	0	0	0	0	0	0	0	0	0	0	0	0	0	0	0	0	0	0	0
1328	2023-08-25	DNA	59	female	T-4B	1	0	0	1	1	0.01	100	0	0.01	0	2.89	85	10.2	0.62	12.5	0	1	0	0	0	0	0	0	0	1	0	0	0	0	0	1	0	0	0	0	0	0	0	0	0	0	0	0	0
1329	2023-08-25	DNA	70	female	X-5A	0	0	0	1	0	2.96	68.2	20.3	2.01872	0.60088	3.28	102	2.7	0.111	8.6	1	0	0	0	0	0	0	0	0	0	0	0	0	0	0	0	0	0	0	0	0	0	0	0	0	0	0	0	0
1330	2023-08-25	DNA&RNA	17	male	T-4B	1	2022-08-12	0	0	0	6.39	81.7	11	5.22063	0.7029	2.44	80	18.5	N	18.2	0	0	0	0	0	0	0	0	0	0	0	0	0	0	0	0	0	0	0	0	0	0	0	0	0	0	0	0	0
1331	2023-08-25	DNA&RNA	53	male	T-ICU	1	2023/4/3	0	1	0	4.26	28.2	58	1.20132	2.4708	2.59	78	17.4	0.22	11.4	1	0	0	0	0	0	0	0	0	0	0	0	0	0	0	0	0	0	0	0	0	0	0	1	0	0	0	0	0
1332	2023-08-25	DNA&RNA	55	female	X-9C	1	2023-08-15	0	1	1	0.3	41.4	19.6	0.1242	0.0588	2.57	73	51.8	N	31.5	0	1	0	0	0	0	0	0	0	0	0	0	0	0	0	0	0	0	0	0	0	0	0	0	0	0	1	0	0
1333	2023-08-25	DNA&RNA	64	female	X-ICU A	0	0	0	0	0	14.54	81.1	4.8	11.7919	0.69792	2.63	78	127.5	0.408	5.1	1	0	1	0	0	0	0	0	0	0	0	0	0	0	0	0	0	0	0	0	0	0	0	0	0	0	0	0	0
1334	2023-08-25	DNA&RNA	80	female	X-ICU A	0	0	0	0	0	31.22	93	3.2	29.0346	0.99904	3.69	113	25.9	2.5	3.7	0	0	1	0	0	0	1	1	0	0	1	0	0	0	0	0	0	0	0	0	0	0	0	0	0	0	0	0	0
1335	2023-08-25	DNA&RNA	81	male	X-ICU A	0	0	0	0	0	4.97	89	8.2	4.4233	0.40754	3.34	105	187.1	1.65	15.8	1	1	0	0	0	0	0	0	0	1	0	0	0	0	0	0	0	0	0	0	0	0	0	0	0	0	0	0	0
1336	2023-08-29	DNA	16	female	X-2D	1	0	0	1	0	4.98	58.3	12	2.90334	0.5976	2.14	67	0.5	0.67	8.2	0	0	0	0	0	0	0	0	0	0	0	0	0	0	0	0	0	0	0	0	0	0	0	0	0	0	0	0	0
1337	2023-08-29	DNA	30	male	X-IDD	0	0	0	1	0	8.43	67.6	22.1	5.69868	1.86303	5.01	141	76.3	0.186	9.8	N	N	N	N	N	N	N	N	0	0	0	0	0	0	0	0	0	0	0	0	0	0	0	0	0	0	0	0	0
1338	2023-08-29	DNA	34	male	X-IDD	0	0	0	0	0	7.48	74.3	16.7	5.55764	1.24916	5.18	157	119.9	0.216	33.2	0	0	0	0	0	0	0	0	0	1	0	0	0	0	0	0	0	0	0	0	0	0	0	0	0	0	0	0	0
1339	2023-08-29	DNA	41	male	X-IDD	0	0	0	1	0	6.48	70.4	25.9	4.56192	1.67832	4.88	155	24.6	0.046	11.3	1	0	0	0	0	0	0	0	0	0	0	0	0	0	0	0	0	0	0	0	0	0	0	0	0	0	0	0	0
1340	2023-08-29	DNA	49	male	X-IDD	0	0	0	1	0	7.88	75.5	12.1	5.9494	0.95348	3.97	124	N	0.098	14.1	N	N	N	N	N	N	N	N	0	0	0	0	0	0	0	0	0	0	0	0	0	0	0	0	0	0	0	0	0
1341	2023-08-29	DNA	57	female	X-IDD	0	0	0	1	0	4.65	77.4	10.1	3.5991	0.46965	3.76	110	41.3	0.731	29.4	N	N	N	N	N	N	N	N	0	0	0	0	0	0	0	0	0	0	0	0	0	0	0	0	0	0	0	0	0
1342	2023-08-29	DNA	64	male	X-IDD	0	0	0	1	0	16.23	79.5	10.4	12.9029	1.68792	3.85	113	84.3	0.389	2.9	0	1	0	0	1	0	0	0	0	0	0	0	0	0	0	0	0	0	0	0	0	0	0	0	0	0	0	0	0
1343	2023-08-29	DNA	67	male	X-2D	1	0	0	1	0	25.54	N	5.4		1.37916	1.85	60	246.2	7.93	9.1	0	1	0	0	0	0	0	0	0	0	0	0	0	0	0	0	0	0	0	0	0	0	0	0	0	1	0	0	0
1344	2023-08-29	DNA	67	female	X-IDD	0	0	1	1	0	5.82	61.1	31.3	3.55602	1.82166	4.33	125	1.3	0.024	4.8	0	0	0	0	0	0	0	0	0	0	0	0	0	0	0	0	0	0	0	0	0	0	0	0	0	0	0	0	0
1345	2023-08-29	DNA	N	male	OPD	0	0	0	0	N	N	N	N	N	N	N	N	N	N	N	N	N	N	N	N	N	N	N	0	0	0	0	0	0	0	0	0	0	0	0	0	0	0	0	0	0	0	0	0
1346	2023-08-29	DNA&RNA	17	male	X-9A	1	2023-08-24	0	1	1	0	0	0	0	0	2.18	77	62.5	0.561	25.3	0	0	0	0	0	0	0	0	0	0	0	0	0	0	0	0	0	0	0	0	0	0	0	0	0	0	0	0	0
1347	2023-08-29	DNA&RNA	21	male	X-9A	1	2023-08-25	0	1	1	0.1	83.1	4.1	0.0831	0.0041	3.21	97	66.4	0.643	16	0	0	0	1	0	0	0	0	0	0	0	0	0	0	0	0	0	0	0	0	0	0	0	1	0	0	0	0	0
1348	2023-08-29	DNA&RNA	28	female	T-4B	1	2023-06-12	0	0	0	3.59	72.5	13.6	2.60275	0.48824	2.45	80	3.4	N	164.1	0	0	0	0	1	0	0	0	0	0	0	0	0	0	0	0	0	0	0	0	0	0	0	1	0	0	0	0	0
1349	2023-08-29	DNA&RNA	32	female	X-18A	1	0	0	0	0	28	80.5	17.4	22.54	4.872	2	64	88.3	0.157	8.5	0	0	0	0	0	0	0	0	0	0	0	0	0	0	0	0	0	0	0	0	0	0	0	0	0	0	0	0	0
1350	2023-08-29	DNA&RNA	50	male	X-9A	1	2023-08-15	0	0	1	0.02	50	0	0.01	0	2.07	59	32.7	0.39	12	0	0	0	0	0	0	0	0	0	0	0	0	0	0	0	0	0	0	0	0	0	0	0	1	0	1	0	0	0
1351	2023-08-29	DNA&RNA	56	male	X-9B	1	0	0	1	0	7	58.2	15.1	4.074	1.057	2.1	66	71.8	N	25.7	0	0	0	0	0	0	0	0	0	0	0	0	0	0	0	0	0	0	0	0	0	0	0	0	0	1	0	0	1
1352	2023-08-29	DNA&RNA	58	male	X-9A	1	2023-08-15	0	1	1	0	0	0	0	0	2.13	73	83.1	1.71	20.8	1	0	0	0	0	0	0	0	0	1	0	0	0	0	0	1	0	0	0	0	0	0	0	0	0	0	0	0	0
1353	2023-08-29	DNA&RNA	65	male	X-2D	1	0	0	0	1	0.04	0	0	0	0	1.92	58	341.1	0.284	25.1	1	1	0	0	0	1	0	0	1	1	0	0	0	0	1	0	0	0	1	0	0	0	0	0	0	1	0	0	1
1354	2023-08-29	DNA&RNA	68	female	X-18A	1	0	0	1	1	0.8	48	45.2	0.384	0.3616	2.36	73	156.1	0.267	14.1	1	1	0	0	0	0	1	0	0	0	0	0	0	0	0	0	0	0	0	0	0	0	0	0	0	0	0	0	1
1355	2023-08-29	DNA&RNA	77	female	X-2A	1	0	0	0	0	8.25	61	26.8	5.0325	2.211	1.97	65	0.5	0.17	5.9	0	0	0	0	0	0	0	0	0	0	0	0	0	0	0	0	0	0	0	0	0	0	0	0	0	0	0	0	0
1356	2023-08-29	DNA&RNA	N	female	OPD	0	0	0	0	N	N	N	N	N	N	N	N	N	N	N	N	N	N	N	N	N	N	N	0	0	0	0	0	0	0	0	0	0	0	0	0	0	0	0	0	0	0	0	0
1357	2023-08-30	DNA	19	male	T-ICU	1	2023-07-14	0	1	0	0.71	88.7	0	0.62977	0	1.49	46	121.7	2.03	417	0	0	0	0	0	0	1	0	1	0	0	0	0	0	0	1	0	0	0	0	0	0	0	1	0	0	0	0	0
1358	2023-08-30	DNA	28	female	X-18A	1	0	0	1	1	0.2	0.3	97.9	0.0006	0.1958	2.04	64	60.5	0.127	21.9	0	0	0	0	0	0	0	0	0	1	0	0	0	0	0	0	0	0	1	0	0	0	0	0	0	1	0	0	0
1359	2023-08-30	DNA	40	female	T-4B	1	0	0	0	1	0.01	100	0	0.01	0	2.16	66	17.9	0.17	31.2	0	0	0	0	0	0	0	0	0	0	0	0	0	0	0	0	0	0	0	0	0	0	0	0	0	1	0	0	0
1360	2023-08-30	DNA&RNA	19	male	T-ICU	1	2022-03-01	0	1	0	3.61	61.5	26	2.22015	0.9386	1.16	46	179.5	0.98	272.9	0	0	0	0	0	0	0	0	0	0	0	0	0	0	0	0	0	0	0	0	0	0	0	1	0	0	0	0	0
1361	2023-08-30	DNA&RNA	34	female	X-ICU A	0	0	0	1	0	19.59	85.8	8.4	16.8082	1.64556	1.27	37	23	0.271	22	0	0	0	0	0	0	0	0	0	0	0	0	0	0	0	0	0	0	0	0	0	0	0	0	0	0	0	0	0
1362	2023-08-30	DNA&RNA	51	male	X-ICU A	0	0	0	0	0	6.88	74.9	18.3	5.15312	1.25904	3.85	111	33.6	0.26	8.2	0	0	0	1	1	0	1	0	1	0	0	0	0	0	1	0	0	0	0	0	0	0	0	0	0	0	0	0	0
1363	2023-08-30	DNA&RNA	53	male	T-ICU	1	2023-04-03	0	1	0	4.5	62	31.3	2.79	1.4085	2.06	62	167.5	2.01	13.9	1	0	0	0	0	0	0	0	0	0	0	0	0	0	0	0	0	0	0	0	0	0	0	1	0	0	0	0	0
1364	2023-08-30	DNA&RNA	57	female	X-18A	1	0	0	1	1	1	21.8	36.3	0.218	0.363	2.11	61	258.6	0.554	20	0	0	0	0	0	1	0	0	0	1	0	0	0	0	0	1	0	0	1	0	0	0	0	0	0	0	0	0	0
1365	2023-08-30	DNA&RNA	57	female	X-18A	1	0	0	1	1	0.2	1.7	94.2	0.0034	0.1884	2.69	88	20.7	0.622	18	0	0	1	0	0	0	0	1	0	0	0	0	0	0	0	0	0	0	0	0	0	0	0	0	0	0	0	0	0
1366	2023-08-30	DNA&RNA	58	male	X-10A	1	0	0	0	1	0.5	0.3	97.2	0.0015	0.486	1.99	62	164.2	0.077	15.4	0	0	0	0	0	0	0	0	0	1	0	0	0	0	0	0	0	0	1	0	0	0	0	0	0	0	0	0	0
1367	2023-08-30	DNA&RNA	61	female	X-9A	1	2023-08-11	0	1	1	0.1	28.3	3.3	0.0283	0.0033	2.13	65	77.2	0.138	22.6	1	1	0	0	1	0	0	0	0	0	0	0	0	0	0	0	0	0	0	0	0	0	0	0	0	1	0	0	0
1368	2023-08-30	DNA&RNA	63	female	X-ICU A	1	0	0	1	0	214.54	N				2.53	83	159.9	0.736	24.9	0	0	0	0	0	0	1	0	0	0	0	0	0	0	0	0	0	0	0	0	0	0	0	0	0	0	0	0	0
1369	2023-08-30	DNA&RNA	67	male	X-6A	0	0	0	1	0	10.5	56.2	32.6	5.901	3.423	4.24	109	186.7	0.795	6.5	1	0	0	0	0	0	0	0	0	0	0	0	0	0	0	0	0	0	0	0	0	0	0	0	0	0	0	0	0
1370	2023-08-30	DNA&RNA	67	female	X-9B	1	2023-02-12	0	1	0	25.8	94.9	2.5	24.4842	0.645	2.23	69	240	0.354	34.2	1	1	0	0	0	0	0	0	0	0	0	0	0	0	0	0	0	0	0	0	0	0	0	0	0	0	0	0	0
1371	2023-08-31	DNA	26	female	T-4A	1	2023-05-04	0	1	0	3.9	46.1	40	1.7979	1.56	2.83	84	146.1	N	19.3	0	0	0	1	0	0	0	0	0	0	0	0	0	0	0	0	0	0	0	0	0	0	0	0	0	1	0	0	1
1372	2023-08-31	DNA	30	female	X-IDD	0	0	0	1	0	4.39	45.5	45.1	1.99745	1.97989	4.6	115	0.5	0.022	4.3	N	N	N	N	N	N	N	N	0	0	0	0	0	0	0	0	0	0	0	0	0	0	0	0	0	0	0	0	0
1373	2023-08-31	DNA	50	female	X-IDD	0	0	0	0	0	6.07	49.6	33.1	3.01072	2.00917	4.59	124	4.6	0.02	2.8	0	0	0	1	0	0	0	0	0	0	0	0	0	0	0	0	0	0	0	0	0	0	0	0	0	0	0	0	0
1374	2023-08-31	DNA	56	female	X-IDD	0	0	0	1	0	5.81	70.6	24.1	4.10186	1.40021	3.41	103	103.3	0.511	4.6	0	0	0	0	0	1	0	0	0	0	0	0	0	0	0	0	0	0	0	0	0	0	0	0	0	0	0	0	1
1375	2023-08-31	DNA	62	female	X-IDD	0	0	0	1	0	5.07	58.7	30.8	2.97609	1.56156	3.6	111	33.9	0.117	5.4	N	N	N	N	N	N	N	N	0	0	0	0	0	0	0	0	0	0	0	0	0	0	0	0	0	0	0	0	0
1376	2023-08-31	DNA	84	male	X-IDD	0	0	1	0	0	7	80.3	13.5	5.621	0.945	4.86	130	31.1	0.324	7.9	1	1	0	0	0	0	0	0	0	0	0	0	0	0	0	0	0	0	0	0	0	0	0	0	0	0	0	0	0
1377	2023-08-31	DNA&RNA	21	male	X-9A	1	2023-08-25	0	1	1	0.1	77.9	4.3	0.0779	0.0043	3.21	97	61.4	0.643	18.4	0	0	0	1	0	0	0	0	0	0	0	0	0	0	0	0	0	0	0	0	0	0	0	1	0	0	0	0	0
1378	2023-08-31	DNA&RNA	41	female	X-18A	1	0	0	1	0	1.3	70.4	18	0.9152	0.234	7.04	18	243.2	0.221	11.3	0	0	0	1	0	0	0	0	0	0	0	0	0	0	0	0	0	0	0	0	0	0	0	0	0	0	0	0	0
1379	2023-08-31	DNA&RNA	44	female	X-9C	1	2023-08-21	0	0	1	0.1	19.7	104	0.0197	0.104	2.37	77	3.07	N	33.2	1	0	0	0	0	0	0	0	0	0	0	0	0	0	0	0	0	0	0	0	0	0	0	0	0	1	0	0	0
1380	2023-08-31	DNA&RNA	49	female	X-14A	0	0	0	1	0	23.91	92.8	5.3	22.1885	1.26723	3.52	93	100.5	0.117	3.9	1	0	0	0	0	0	0	0	0	0	0	0	0	0	0	0	0	0	0	0	0	0	0	0	0	0	0	0	0
1381	2023-08-31	DNA&RNA	50	male	X-18A	1	0	0	0	0	4.1	92.1	3.4	3.7761	0.1394	2.36	70	125.4	0.226	11.1	0	0	0	0	0	0	0	0	0	1	0	0	0	0	0	1	0	0	0	0	0	0	0	0	0	0	0	0	0
1382	2023-08-31	DNA&RNA	56	male	T-4B	1	0	0	1	1	0.1	10	50	0.01	0.05	3.6	106	210.8	1.59	33.3	0	0	0	1	0	0	0	0	1	0	0	0	0	0	1	0	0	0	0	0	0	0	0	0	0	0	0	0	0
1383	2023-08-31	DNA&RNA	59	female	X-2D	1	0	1	1	0	3.48	73.9	16.7	2.57172	0.58116	3.1	95	0.5	N	7.8	0	0	0	0	0	0	0	0	0	1	0	0	0	0	1	1	0	0	0	0	0	0	0	1	0	0	0	0	0
[truncated: 18 more columns]

## Sheet: Sheet2
					RNA viruses	DNA viruses	Non-viral pathogens	Total
Hematological diseases	HSCT or SOT	Neutropenia	Fever	Positivity	18	32	23	55
				Sample size	54	78	78	78
				Positivity rate	0.333333	0.410256	0.294872	0.705128
			No fever	Positivity	11	17	16	32
				Sample size	39	48	48	48
				Positivity rate	0.282051	0.354167	0.333333	0.666667
		Non-neutropenia	Fever	Positivity	25	98	32	116
				Sample size	114	145	145	145
				Positivity rate	0.219298	0.675862	0.22069	0.8
			No fever	Positivity	20	63	18	79
				Sample size	79	98	98	98
				Positivity rate	0.253165	0.642857	0.183673	0.806122
	Non-HSCT or SOT	Neutropenia	Fever	Positivity	8	41	67	92
				Sample size	72	148	148	148
				Positivity rate	0.111111	0.277027	0.452703	0.621622
			No fever	Positivity	7	34	39	56
				Sample size	43	96	96	96
				Positivity rate	0.162791	0.354167	0.40625	0.583333
		Non-neutropenia	Fever	Positivity	4	61	34	79
				Sample size	59	141	141	141
				Positivity rate	0.0677966	0.432624	0.241135	0.560284
			No fever	Positivity	3	26	20	41
				Sample size	37	93	93	93
				Positivity rate	0.0810811	0.27957	0.215054	0.44086
Non-hematological diseases			Fever	Positivity	3	93	83	151
				Sample size	134	359	359	359
				Positivity rate	0.0223881	0.259053	0.231198	0.420613
			No fever	Positivity	2	31	23	52
				Sample size	75	147	147	147
				Positivity rate	0.0266667	0.210884	0.156463	0.353741
Total				Positivity	101	374	366	773
				Sample size	716	1383	1383	1383
				Positivity rate	0.141061	0.270427	0.264642	0.55893
			DNA viruses	Non-viral pathogens
Hematological diseases	Neutropenia	Positivity	125	145
		Sample size	370	370
		Positivity rate	0.3378	0.3919
	Non-neutropenia	Positivity	248	104
		Sample size	477	477
		Positivity rate	0.5199	0.218
			DNA viruses
Hematological diseases	HSCT or SOT	Positivity	74
		Sample size	289
		Positivity rate	0.256055
	Non-HSCT or SOT	Positivity	23
		Sample size	212
		Positivity rate	0.108491
		DNA viruses	Flaviviridae	Total	Co-infection
Hematological diseases	Positivity	373	87	554	268
	Sample size	849	499	849	554
	Positivity rate	0.4393	0.1743	0.6525	0.483755
Non-hematological diseases	Positivity	136	2	219	67
	Sample size	534	217	534	219
	Positivity rate	0.254682	0.0092	0.410112	0.305936
		Total
Fever	Positivity	493
	Sample size	663
	Positivity rate	0.74359
No fever	Positivity	260
	Sample size	482
	Positivity rate	0.539419
		Co-infection
Hematological diseases	Positivity	268
	Sample size	554
	Positivity rate	0.483755
Non-hematological diseases	Positivity	67
	Sample size	219
	Positivity rate	0.305936
